# Supplementary material for: Circadian Models of Serum Potassium, Sodium, and Calcium Concentrations in Healthy Individuals and Their Application to Cardiac Electrophysiology Simulations at Individual Level
Source: Comput Math Methods Med. 2013 Sep 3;2013:429037. doi: 10.1155/2013/429037 (PMC3775438; doi:10.1155/2013/429037)
Supplement: Supplementary file 4 [file 429037.f4.xlsx]

## Sheet: Potassium
	Sex	Mean potassium concentration	SD of potassium concentration	SD of residuals
	Female	4.08832	0.445027	0.30273		SD AR(1)	0.118646
	Male	4.2125	0.34693	0.236		AR(1) coefficient	0.92
	Female	1
										Normal random numbers	AR(1) path
	Hour	Mean potassium concentration	Potassium conc. with random component							0.0753461	0.0782226	1
	9	4.26069	4.39516							-0.158411	-0.0864464	2
	9.25	4.26371	4.26486							-0.112533	-0.192064	3
	9.5	4.26598	4.18055							0.0979267	-0.0787721	4
	9.75	4.26749	4.22939							-0.193071	-0.265542	5
	10	4.26824	4.27778							-0.192829	-0.437127	6
	10.25	4.26821	4.19251							0.0278861	-0.374271	7
	10.5	4.26742	4.16137							-0.0738746	-0.418204	8
	10.75	4.26585	4.23327							0.112027	-0.27272	9
	11	4.26353	4.10835							0.030997	-0.219906	10
	11.25	4.26046	4.0148							-0.00796236	-0.210276	11
	11.5	4.25665	4.05085							0.0928699	-0.100584	12
	11.75	4.25212	4.36567							-0.0337045	-0.126241	13
	12	4.24688	4.50126							0.126831	0.0106888	14
	12.25	4.24097	4.62371							0.0567541	0.0665878	15
	12.5	4.23441	4.5053							0.0631162	0.124377	16
	12.75	4.22722	4.60312							-0.229912	-0.115485	17
	13	4.21943	4.64432							-0.0865509	-0.192797	18
	13.25	4.21108	4.79796							-0.0147497	-0.192123	19
	13.5	4.20221	4.81217							0.0223013	-0.154452	20
	13.75	4.19285	5.04707							0.0395852	-0.102511	21
	14	4.18304	4.87363							0.155215	0.0609048	22
	14.25	4.17283	4.96428							0.10535	0.161382	23
	14.5	4.16225	4.80955							-0.15327	-0.00479775	24
	14.75	4.15136	4.85948							0.0776093	0.0731954	25
	15	4.1402	4.78808							0.110412	0.177752	26
	15.25	4.12881	4.65286							-0.0672919	0.09624	27
	15.5	4.11726	4.52159							-0.00116739	0.0873734	28
	15.75	4.10558	4.36009							-0.0597731	0.0206104	29
	16	4.09382	4.24958							0.184803	0.203765	30
	16.25	4.08204	4.19188							0.115648	0.303111	31
	16.5	4.07029	4.19857							0.0894193	0.368282	32
	16.75	4.05861	3.95637							0.054271	0.39309	33
	17	4.04707	3.82603							0.0832241	0.444867	34
	17.25	4.0357	3.91183							-0.139246	0.270031	35
	17.5	4.02455	4.10036							0.268142	0.516571	36
	17.75	4.01368	4.14436							0.00790944	0.483155	37
	18	4.00313	4.16526							0.00157321	0.446076	38
	18.25	3.99294	4.17368							0.0602814	0.470671	39
	18.5	3.98316	4.31607							0.103246	0.536263	40
	18.75	3.97383	4.36009							0.0525105	0.545873	41
	19	3.96499	4.48452							0.125029	0.627232	42
	19.25	3.95668	4.72497							0.183471	0.760525	43
	19.5	3.94893	4.69383							-0.0444658	0.655217	44
	19.75	3.94178	4.61874							-0.0720795	0.53072	45
	20	3.93526	4.47253							-0.0463736	0.441889	46
	20.25	3.92939	4.39677							-0.159876	0.246661	47
	20.5	3.92421	4.3474							0.0957334	0.322662	48
	20.75	3.91972	4.13							-0.00482556	0.292023	49
	21	3.91596	3.98673							0.00731784	0.275979	50
	21.25	3.91294	3.95358							0.230699	0.4846	51
	21.5	3.91066	3.95725							-0.10328	0.342552	52
	21.75	3.90915	3.8652							-0.113295	0.201853	53
	22	3.90841	3.77787							0.170171	0.355876	54
	22.25	3.90843	3.90078							-0.023138	0.304268	55
	22.5	3.90923	3.85694							-0.305557	-0.025631	56
	22.75	3.91079	3.89135							-0.0712492	-0.0948297	57
	23	3.91311	3.99932							0.0376842	-0.0495592	58
	23.25	3.91619	3.57245							0.0251673	-0.0204272	59
	23.5	3.92	3.81494							-0.0304977	-0.0492907	60
	23.75	3.92453	3.78455							0.0854723	0.0401249	61
	24	3.92976	3.93972							0.0666754	0.10359	62
	0.25	3.93567	4.0407							-0.0710577	0.0242454	63
	0.5	3.94224	4.01625							0.154582	0.176888	64
	0.75	3.94943	3.90652							0.0409606	0.203697	65
	1	3.95722	3.9058							-0.0756607	0.111741	66
	1.25	3.96556	3.77847							-0.177336	-0.0745341	67
	1.5	3.97444	3.93468							-0.0272582	-0.0958296	68
	1.75	3.9838	3.9722							0.046812	-0.0413513	69
	2	3.9936	3.97153							-0.052125	-0.0901682	70
	2.25	4.00382	4.14868							-0.0538647	-0.136819	71
	2.5	4.01439	4.07403							0.171232	0.0453576	72
	2.75	4.02529	4.08383							0.0851022	0.126831	73
	3	4.03645	4.09227							0.0512939	0.167979	74
	3.25	4.04783	4.24964							-0.00388285	0.150658	75
	3.5	4.05939	4.18726							0.213684	0.352289	76
	3.75	4.07107	4.3629							0.102765	0.426871	77
	4	4.08283	4.14437							-0.0363334	0.356388	78
	4.25	4.09461	4.23998							-0.0298135	0.298063	79
	4.5	4.10636	3.84441							0.0233749	0.297593	80
	4.75	4.11803	3.69467							0.335716	0.609501	81
	5	4.12958	3.80131							0.0823421	0.643083	82
	5.25	4.14095	3.81554							0.118013	0.70965	83
	5.5	4.1521	4.11936							-0.317622	0.335255	84
	5.75	4.16297	4.07224							0.0201269	0.328562	85
	6	4.17352	4.21906							0.100634	0.402911	86
	6.25	4.18371	4.14365							0.0392483	0.409926	87
	6.5	4.19349	4.17353							0.12717	0.504302	88
	6.75	4.20282	4.01581							-0.0857737	0.378184	89
	7	4.21166	4.04274							0.0393394	0.387269	90
	7.25	4.21997	4.10628							-0.0444852	0.311802	91
	7.5	4.22771	4.32552							0.178088	0.464946	92
	7.75	4.23486	4.29641							-0.214921	0.212829	93
	8	4.24139	4.37404							-0.00602521	0.189777	94
	8.25	4.24725	4.25901							-0.0451765	0.129419	95
	8.5	4.25244	4.19456							0.0329498	0.152015	96
	8.75	4.25692	4.20555							0.0564008	0.196254	97
	9	4.26069	4.25978							-0.0612232	0.119331	98
										-0.0275888	0.0821957	99
										0.135905	0.211525	100
										-0.0126341	0.181969	101
										-0.256465	-0.089053	102
										-0.0863317	-0.16826	103
										-0.0629595	-0.217759	104
										0.0195405	-0.180798	105
										-0.237982	-0.404316	106
										0.132802	-0.239169	107
										-0.132118	-0.352154	108
										-0.0307566	-0.354738	109
										0.00758775	-0.318771	110
										0.125636	-0.167634	111
										-0.0847599	-0.238983	112
										-0.053597	-0.273461	113
										-0.137267	-0.388852	114
										0.030062	-0.327682	115
										-0.00988268	-0.31135	116
										-0.107788	-0.394229	117
										-0.00817249	-0.370864	118
										-0.0240097	-0.365204	119
										0.107829	-0.228159	120
										0.0957903	-0.114116	121
										-0.206122	-0.311109	122
										0.379136	0.0929153	123
										0.113654	0.199136	124
										0.0315994	0.214805	125
										0.0702404	0.267861	126
										-0.11184	0.134592	127
										-0.18478	-0.0609555	128
										0.155394	0.0993153	129
										-0.034718	0.0566521	130
										0.200954	0.253074	131
										-0.22103	0.0117986	132
										-0.0162717	-0.005417	133
										-0.172467	-0.17745	134
										-0.125074	-0.288328	135
										0.223545	-0.0417173	136
										0.0453038	0.00692384	137
										-0.0488492	-0.0424793	138
										0.179427	0.140346	139
										0.0897652	0.218883	140
										0.0883214	0.289694	141
										0.104153	0.370672	142
										0.00737037	0.348388	143
										-0.00882466	0.311693	144
										-0.0730588	0.213698	145
										-0.0790871	0.117515	146
										0.0816212	0.189735	147
										0.0140649	0.188621	148
										0.188779	0.362311	149
										-0.072038	0.261288	150
										-0.0105047	0.22988	151
										-0.247824	-0.0363342	152
										0.100333	0.0669058	153
										-0.189533	-0.12798	154
										-0.158008	-0.275749	155
										-0.0213625	-0.275052	156
										-0.179246	-0.432294	157
										-0.0676839	-0.465394	158
										-0.00759347	-0.435756	159
										0.120798	-0.280098	160
										0.00838901	-0.249301	161
										0.115462	-0.113895	162
										-0.0900079	-0.194792	163
										6.61005e-05	-0.179142	164
										0.166813	0.00200202	165
										-0.265785	-0.263943	166
										0.109089	-0.133739	167
										-0.110045	-0.233086	168
										-0.0935042	-0.307943	169
										0.0189607	-0.264347	170
										-0.00285661	-0.246056	171
										0.016175	-0.210196	172
										0.112938	-0.0804422	173
										0.000518393	-0.0734884	174
										0.064782	-0.00282731	175
										-0.00685128	-0.0094524	176
										-0.0285049	-0.0372011	177
										0.0152798	-0.0189452	178
										-0.213378	-0.230808	179
										0.219495	0.00715171	180
										0.012212	0.0187915	181
										-0.0510522	-0.033764	182
										0.00493	-0.0261329	183
										0.14597	0.121928	184
										-0.145644	-0.0334699	185
										0.0542132	0.0234209	186
										-0.185702	-0.164155	187
										-0.043134	-0.194156	188
										0.0769153	-0.101708	189
										-0.010089	-0.103661	190
										0.273631	0.178263	191
										-0.0151757	0.148826	192
										-0.0628095	0.0741108	193
										0.00983762	0.0780196	194
										0.240473	0.312251	195
										-0.143978	0.143293	196
										-0.0285071	0.103323	197
										-0.371193	-0.276136	198
										-0.231484	-0.485529	199
										-0.00128855	-0.447975	200
										0.306874	-0.105264	201
										-0.0878573	-0.1847	202
										-0.197441	-0.367365	203
										0.0448763	-0.2931	204
										-0.167168	-0.43682	205
										-0.021946	-0.42382	206
										0.178827	-0.211088	207
										-0.00182125	-0.196022	208
										-0.0905942	-0.270934	209
										0.0340404	-0.215219	210
										-0.137296	-0.335298	211
										0.101266	-0.207208	212
										0.000879472	-0.189752	213
										-0.106076	-0.280647	214
										0.0803346	-0.177861	215
										0.0822521	-0.0813799	216
										-0.088298	-0.163168	217
										0.308904	0.15879	218
										-0.0571126	0.088974	219
										-0.178964	-0.0971083	220
										-0.0386947	-0.128034	221
										0.00368059	-0.114111	222
										-0.000719531	-0.105702	223
										0.0283367	-0.0689088	224
										-0.0755874	-0.138983	225
										-0.0527654	-0.18063	226
										0.113794	-0.0523854	227
										0.0149661	-0.0332285	228
										-0.0334283	-0.0639985	229
										0.270558	0.21168	230
										-0.0854837	0.109262	231
										0.0392736	0.139794	232
										-0.0368367	0.091774	233
										0.263867	0.348299	234
										0.0176582	0.338093	235
										-0.0978667	0.213179	236
										-0.00568718	0.190438	237
										-0.0805914	0.0946112	238
										0.181128	0.268171	239
										0.00374673	0.250464	240
										-0.00761815	0.222808	241
										0.271341	0.476325	242
										-0.149022	0.289197	243
										-0.0436896	0.222372	244
										0.240817	0.445399	245
										0.0781263	0.487893	246
										-0.00301535	0.445846	247
										0.0721542	0.482333	248
										-0.0384746	0.405272	249
										-0.0226857	0.350164	250
										0.124195	0.446346	251
										0.224074	0.634713	252
										0.00821257	0.592148	253
										0.0256769	0.570453	254
										0.292856	0.817673	255
										0.0669471	0.819206	256
										0.109824	0.863493	257
										-0.0512642	0.74315	258
										0.210325	0.894023	259
										-0.215786	0.606715	260
										0.124498	0.682675	261
										-0.0849023	0.543159	262
										-0.0488401	0.450866	263
										-0.122856	0.29194	264
										-0.21891	0.0496751	265
										0.126903	0.172604	266
										0.181718	0.340513	267
										-0.00643818	0.306834	268
										-0.0583926	0.223894	269
										-0.121321	0.0846621	270
										0.135786	0.213675	271
										0.0773664	0.273948	272
										0.269339	0.521371	273
										0.0146145	0.494276	274
										-0.0404233	0.41431	275
										0.0375439	0.418709	276
										0.127981	0.513194	277
										-0.036452	0.435686	278
										0.129227	0.530058	279
										-0.0944498	0.393204	280
										0.0552977	0.417045	281
										0.153432	0.537113	282
										0.0327435	0.526888	283
										-0.00674035	0.477996	284
										-0.0106308	0.429126	285
										-0.0324135	0.362382	286
										-0.0454672	0.287925	287
										-0.212852	0.052039	288
										-0.206546	-0.158671	289
										0.0269112	-0.119066	290
										0.113802	0.00426201	291
										-0.0547307	-0.0508097	292
										0.171493	0.124748	293
										0.0280233	0.142791	294
										0.104588	0.235956	295
										-0.0322974	0.184782	296
										-0.0777671	0.0922327	297
										0.0840372	0.168891	298
										-0.0779711	0.0774089	299
										-0.419651	-0.348435	300
										0.0579519	-0.262608	301
										0.0703329	-0.171266	302
										-0.012577	-0.170142	303
										0.213005	0.0564747	304
										-0.0240104	0.0279463	305
										0.0289707	0.0546813	306
										0.111857	0.162164	307
										-0.0170768	0.132114	308
										0.13407	0.255614	309
										-0.148001	0.0871645	310
										-0.0744509	0.0057405	311
										-0.0643068	-0.0590256	312
										-0.00323521	-0.0575388	313
										0.0707991	0.0178635	314
										0.0885848	0.105019	315
										0.0784084	0.175026	316
										-0.0400018	0.121022	317
										-0.0655811	0.0457592	318
										0.0410778	0.0831764	319
										-0.0490504	0.0274718	320
										0.00223793	0.027512	321
										-0.0934167	-0.0681056	322
										0.0693197	0.00666257	323
										-0.0133742	-0.00724464	324
										-0.0288047	-0.0354697	325
										-0.282727	-0.315359	326
										-0.172173	-0.462304	327
										0.0762544	-0.349065	328
										0.142068	-0.179072	329
										-0.14614	-0.310886	330
										-0.161464	-0.447479	331
										0.150709	-0.260971	332
										-0.0311713	-0.271265	333
										-0.152318	-0.401882	334
										-0.217371	-0.587102	335
										0.0577492	-0.482385	336
										0.162097	-0.281697	337
										-0.00904445	-0.268206	338
										0.089263	-0.157486	339
										0.00664582	-0.138242	340
										0.110593	-0.0165892	341
										0.00522788	-0.0100342	342
										0.0217648	0.0125333	343
										0.00432713	0.0158577	344
										-0.243524	-0.228935	345
										0.216839	0.00621923	346
										-0.0496746	-0.0439529	347
										-0.000387465	-0.0408242	348
										0.0415877	0.00402949	349
										-0.0601943	-0.0564872	350
										0.0420795	-0.00988872	351
										0.107935	0.0988373	352
										0.00649422	0.0974245	353
										-0.158542	-0.0689111	354
										-0.0984424	-0.161841	355
										-0.0957355	-0.244629	356
										0.157539	-0.0675196	357
										0.16826	0.106142	358
										-0.0361542	0.0614963	359
										-0.202988	-0.146411	360
										0.199781	0.0650828	361
										0.0973625	0.157239	362
										-0.124847	0.0198123	363
										-0.07999	-0.0617627	364
										-0.0489698	-0.105791	365
										-0.0499747	-0.147303	366
										0.0491122	-0.0864064	367
										-0.0391613	-0.118655	368
										-0.000699818	-0.109863	369
										-0.0096187	-0.110692	370
										-0.0178248	-0.119662	371
										0.207118	0.0970296	372
										0.0855827	0.17485	373
										-0.0443982	0.116464	374
										-0.0745507	0.032596	375
										0.0984811	0.128469	376
										0.0526848	0.170877	377
										-0.0613607	0.0958458	378
										-0.197753	-0.109575	379
										0.106818	0.00600916	380
										0.0673446	0.072873	381
										0.0738957	0.140939	382
										-0.140748	-0.0110841	383
										-0.0728685	-0.0830659	384
										0.136567	0.0601464	385
										0.127817	0.183152	386
										0.0456296	0.214129	387
										0.104777	0.301777	388
										0.0486722	0.326307	389
										0.0781768	0.378379	390
										0.215191	0.5633	391
										-0.171394	0.346842	392
										0.156781	0.475875	393
										-0.345965	0.0918409	394
										-0.202364	-0.117871	395
										-0.0341922	-0.142633	396
										-0.0173631	-0.148586	397
										0.217552	0.080853	398
										0.0275901	0.101975	399
										0.155414	0.249231	400
										0.166805	0.396097	401
										0.0124832	0.376893	402
										0.0773376	0.424079	403
										0.00716733	0.39732	404
										0.0864056	0.45194	405
										-0.0758674	0.339917	406
										-0.210256	0.102468	407
										-0.106092	-0.0118215	408
										0.106931	0.0960557	409
										-0.0557739	0.0325973	410
										-0.100471	-0.0704811	411
										-0.0764591	-0.141302	412
										-0.0920704	-0.222068	413
										-0.0866121	-0.290915	414
										-0.0439321	-0.311574	415
										-0.105587	-0.392235	416
										-0.0555163	-0.416372	417
										0.029412	-0.35365	418
										0.00816192	-0.317196	419
										-0.0976988	-0.38952	420
										0.0295675	-0.32879	421
										-0.00882327	-0.311311	422
										-0.0117588	-0.298164	423
										-0.101875	-0.376187	424
										0.131753	-0.214339	425
										-0.0490804	-0.246272	426
										-0.0909471	-0.317517	427
										-0.103154	-0.39527	428
										0.264902	-0.098746	429
										0.207198	0.116351	430
										-0.059483	0.0475603	431
										0.101324	0.14508	432
										-0.0644822	0.068991	433
										0.0340535	0.0975252	434
										0.0755775	0.165301	435
										-0.106337	0.0457397	436
										0.0359309	0.0780115	437
										-0.0451723	0.0265983	438
										-0.119442	-0.0949714	439
										-0.185211	-0.272585	440
										0.157354	-0.0934238	441
										0.0474702	-0.0384798	442
										0.200971	0.165569	443
										-0.0961828	0.056141	444
										-0.0149079	0.0367418	445
										0.225298	0.2591	446
										0.292874	0.531246	447
										-0.065859	0.422887	448
										0.0295371	0.418594	449
										0.112336	0.497443	450
										-0.00103178	0.456615	451
										0.000794074	0.42088	452
										-0.0711505	0.316059	453
										-0.376163	-0.0853886	454
										0.0431007	-0.0354568	455
										0.111088	0.0784675	456
										0.0862108	0.158401	457
										-0.0167147	0.129014	458
										0.256073	0.374766	459
										-0.0102227	0.334562	460
										-0.349538	-0.0417405	461
										-0.0408533	-0.0792546	462
										-0.0554829	-0.128397	463
										-0.150469	-0.268595	464
										0.125863	-0.121244	465
										-0.107886	-0.219431	466
										-0.186053	-0.387929	467
										-0.0134319	-0.370327	468
										-0.114033	-0.454734	469
										0.143683	-0.274672	470
										0.0788743	-0.173824	471
										-0.192211	-0.352129	472
										0.0950298	-0.228929	473
										0.0351092	-0.175505	474
										0.333138	0.171673	475
										-0.271092	-0.113153	476
										-0.0318018	-0.135903	477
										-0.054991	-0.180022	478
										-0.0142162	-0.179836	479
										-0.0341247	-0.199574	480
										-0.212522	-0.39613	481
										0.0680966	-0.296343	482
										-0.0947981	-0.367434	483
										0.081704	-0.256335	484
										0.0772698	-0.158558	485
										0.0616425	-0.0842311	486
										0.0460918	-0.0314008	487
										0.0681546	0.0392659	488
										0.0854536	0.121578	489
										0.171014	0.282866	490
										-0.056671	0.203566	491
										-0.101265	0.0860156	492
										0.171328	0.250462	493
										-0.212215	0.0182102	494
										-0.13158	-0.114827	495
										-0.0226942	-0.128335	496
										0.0918516	-0.0262163	497
										-0.0540395	-0.0781585	498
										0.187225	0.115319	499
										-0.0261387	0.0799552	500
										0.0265855	0.100144	501
										0.0802065	0.172339	502
										0.130302	0.288854	503
										-0.100185	0.165561	504
										-0.00494844	0.147367	505
										-0.0503394	0.0852384	506
										0.0106442	0.0890636	507
										0.000743829	0.0826823	508
										0.100291	0.176359	509
										0.221897	0.384147	510
										-0.00359389	0.349821	511
										-0.161514	0.160321	512
										0.0406912	0.188187	513
										0.1812	0.354332	514
										-0.208768	0.117218	515
										0.0566199	0.164461	516
										0.100988	0.252291	517
										0.0690064	0.301114	518
										-0.00912401	0.267901	519
										0.162487	0.408956	520
										0.145083	0.521323	521
										-0.0542708	0.425347	522
										-0.190836	0.200482	523
										0.0972368	0.281681	524
										0.132214	0.391361	525
										0.0321554	0.392207	526
										0.108475	0.469306	527
										-0.0470727	0.384689	528
										0.19337	0.547284	529
										-0.104215	0.399286	530
										0.142231	0.509573	531
										-0.122142	0.346665	532
										0.00524658	0.324178	533
										-0.150719	0.147525	534
										0.0714415	0.207164	535
										-0.188777	0.00181472	536
										0.0164622	0.0181317	537
										0.0688558	0.085537	538
										0.13045	0.209144	539
										-0.152397	0.0400156	540
										-0.137101	-0.100287	541
										0.0344179	-0.0578462	542
										0.023083	-0.0301355	543
										0.113681	0.0859564	544
										-0.0629636	0.0161163	545
										0.151506	0.166333	546
										0.150274	0.3033	547
										-0.183425	0.0956112	548
										0.00384222	0.0918045	549
										-0.0716672	0.012793	550
										-0.184674	-0.172905	551
										0.157045	-0.00202739	552
										-0.027127	-0.0289922	553
										0.0581475	0.0314747	554
										0.119064	0.14802	555
										0.154554	0.290733	556
										0.0361153	0.303589	557
										0.114135	0.393437	558
										0.111152	0.473114	559
										0.146493	0.581758	560
										-0.092101	0.443116	561
										-0.058174	0.349493	562
										0.0629739	0.384507	563
										0.165609	0.519356	564
										0.0248075	0.502615	565
										0.0573067	0.519713	566
										0.209563	0.687699	567
										0.0634835	0.696166	568
										-0.0414184	0.599055	569
										-0.0332186	0.517912	570
										-0.124224	0.352255	571
										0.0893636	0.413438	572
										-0.0670209	0.313342	573
										0.0080502	0.296325	574
										-0.150575	0.122044	575
										0.191266	0.303546	576
										0.214586	0.493848	577
										0.0699966	0.524337	578
										0.070141	0.552531	579
										0.0777109	0.586039	580
										-0.0464267	0.49273	581
										-0.0900513	0.36326	582
										-0.205778	0.128421	583
										-0.0166802	0.101467	584
										0.0665489	0.159899	585
										0.10694	0.254047	586
										0.182046	0.415769	587
										0.0690947	0.451602	588
										-0.00705313	0.408421	589
										0.0830828	0.45883	590
										0.0645459	0.48667	591
										-0.0180181	0.429718	592
										0.226029	0.621369	593
										-0.200764	0.370895	594
										0.0412186	0.382442	595
										0.264913	0.61676	596
										-0.00836577	0.559053	597
										0.0806889	0.595018	598
										-0.225717	0.321699	599
										-0.0584548	0.237509	600
										0.0909924	0.3095	601
										-0.0574017	0.227339	602
										0.0546537	0.263805	603
										-0.114015	0.128686	604
										-0.0937053	0.0246859	605
										0.0458254	0.0685365	606
										0.0529906	0.116044	607
										0.109129	0.215889	608
										0.0659578	0.264576	609
										0.0397489	0.283159	610
										0.0472101	0.307716	611
										0.0570317	0.340131	612
										0.0715095	0.38443	613
										-0.155666	0.198009	614
										-0.0648144	0.117354	615
										0.0453614	0.153327	616
										-0.176932	-0.0358713	617
										0.0193576	-0.013644	618
										-0.0289411	-0.0414936	619
										0.0998115	0.0616374	620
										-0.0299964	0.02671	621
										-0.011227	0.0133462	622
										0.0847811	0.0970596	623
										0.0815329	0.170828	624
										0.104092	0.261254	625
										-0.124294	0.11606	626
										0.106933	0.213708	627
										-0.0588884	0.137723	628
										0.184558	0.311263	629
										0.0158104	0.302172	630
										-0.0274977	0.250501	631
										-0.0148658	0.215595	632
										0.136611	0.334958	633
										-0.0657312	0.24243	634
										-0.170396	0.0526404	635
										-0.447774	-0.399344	636
										0.103652	-0.263745	637
										-0.0925961	-0.335242	638
										-0.0182399	-0.326662	639
										0.00905594	-0.291473	640
										0.0367773	-0.231378	641
										-0.0254099	-0.238278	642
										0.177749	-0.0414662	643
										0.12068	0.0825313	644
										0.128215	0.204144	645
										-0.0798021	0.10801	646
										0.0380332	0.137402	647
										-0.0763856	0.0500245	648
										-0.0840005	-0.0379779	649
										-0.0507993	-0.085739	650
										-0.0112559	-0.0901357	651
										0.277452	0.194527	652
										-0.105567	0.0733982	653
										-0.0431768	0.0243495	654
										0.271904	0.294306	655
										-0.144427	0.126335	656
										0.0667576	0.182985	657
										-0.0627125	0.105634	658
										-0.132964	-0.035781	659
										-0.176285	-0.209203	660
										0.105837	-0.0866302	661
										-0.0034267	-0.0831265	662
										0.139285	0.0628089	663
										0.0203427	0.078127	664
										-0.103252	-0.0313755	665
										0.172007	0.143141	666
										-0.0626217	0.0690684	667
										-0.0894864	-0.0259434	668
										-0.0154011	-0.0392691	669
										0.142487	0.10636	670
										0.0740305	0.171881	671
										-0.0404671	0.117664	672
										-0.175782	-0.0675314	673
										0.120382	0.0582532	674
										0.0570619	0.110655	675
										-0.0530885	0.048714	676
										0.00763134	0.0524482	677
										-0.104048	-0.0557952	678
										-0.0987898	-0.150121	679
										0.0518029	-0.0863088	680
										0.0268276	-0.0525765	681
										-0.0610645	-0.109435	682
										0.045626	-0.0550541	683
										-0.0950091	-0.145659	684
										-0.0703913	-0.204397	685
										-0.167845	-0.355891	686
										0.0723962	-0.255023	687
										0.0349973	-0.199624	688
										-0.120643	-0.304297	689
										-0.0340378	-0.313991	690
										0.0581295	-0.230742	691
										0.0710218	-0.141261	692
										-0.0975274	-0.227488	693
										0.117197	-0.092092	694
										-0.0601534	-0.144878	695
										0.153327	0.0200389	696
										0.161092	0.179528	697
										5.97558e-05	0.165226	698
										-0.109279	0.042729	699
										0.0907057	0.130016	700
										-0.194081	-0.0744654	701
										0.0247465	-0.0437616	702
										-0.0753558	-0.115616	703
										-0.0180461	-0.124413	704
										0.109784	-0.00467629	705
										0.0298866	0.0255844	706
										-0.117223	-0.0936857	707
										-0.0573187	-0.14351	708
										0.0591445	-0.0728843	709
										-0.0680539	-0.135107	710
										0.046915	-0.0773839	711
										0.063168	-0.00802514	712
										-0.118968	-0.126351	713
										0.000173641	-0.11607	714
										0.0677962	-0.0389878	715
										0.28137	0.245501	716
										-0.135079	0.0907817	717
										0.0922506	0.17577	718
										-0.145509	0.0161989	719
										0.237939	0.252842	720
										0.119654	0.352269	721
										-0.237844	0.0862435	722
										0.066585	0.145929	723
										0.0903718	0.224627	724
										0.076908	0.283564	725
										0.00868215	0.269561	726
										0.134884	0.38288	727
										0.216134	0.568384	728
										0.186381	0.709295	729
										-0.0639585	0.588592	730
										0.0948844	0.636389	731
										-0.209222	0.376257	732
										0.234194	0.58035	733
										-0.156089	0.377833	734
										0.0437982	0.391404	735
										0.0422723	0.402364	736
										0.116951	0.487126	737
										0.117373	0.565529	738
										0.165305	0.685591	739
										0.012506	0.64325	740
										-0.161133	0.430657	741
										-0.0747912	0.321414	742
										0.098796	0.394496	743
										-0.152512	0.210425	744
										0.0464688	0.24006	745
										0.185281	0.406136	746
										0.0986492	0.472294	747
										0.189453	0.623964	748
										-0.092257	0.481789	749
										0.0965318	0.539778	750
										-0.0228775	0.473718	751
										-0.0263651	0.409456	752
										0.219302	0.596001	753
										-0.0322794	0.516042	754
										-0.0944325	0.380326	755
										0.214839	0.564739	756
										0.0135733	0.533133	757
										0.040726	0.531208	758
										0.0938148	0.582526	759
										0.127495	0.663419	760
										0.0532927	0.663638	761
										-0.0711768	0.53937	762
										-0.185355	0.310866	763
										-0.299499	-0.0135031	764
										-0.259787	-0.272209	765
										0.0624683	-0.187964	766
										-0.174348	-0.347275	767
										0.340118	0.0206246	768
										0.171223	0.190198	769
										-0.0958351	0.079147	770
										-0.13893	-0.0661153	771
										0.209895	0.149069	772
										-0.0590023	0.0781409	773
										0.0622139	0.134104	774
										-0.0779419	0.0454334	775
										0.0743706	0.116169	776
										-0.0398394	0.0670364	777
										0.0225282	0.0842016	778
										0.0410999	0.118565	779
										-0.104387	0.00469355	780
										0.0815376	0.0858556	781
										-0.132172	-0.0531847	782
										-0.114856	-0.163786	783
										0.0584722	-0.0922104	784
										-0.0309067	-0.11574	785
										0.016568	-0.0899131	786
										0.159186	0.0764664	787
										0.000578779	0.0709279	788
										0.0358566	0.10111	789
										-0.0387026	0.0543189	790
										0.129411	0.179384	791
										-0.277642	-0.112609	792
										0.00260993	-0.10099	793
										0.111401	0.0184895	794
										-0.0349953	-0.017985	795
										0.113142	0.0965961	796
										-0.145546	-0.0566778	797
										-0.0699571	-0.122101	798
										-0.0631777	-0.17551	799
										0.0257662	-0.135703	800
										-0.0849722	-0.209819	801
										-0.0688558	-0.26189	802
										0.0854152	-0.155523	803
										-0.158237	-0.301318	804
										-0.0211378	-0.29835	805
										0.0531579	-0.221325	806
										-0.0712837	-0.274902	807
										-0.123793	-0.376703	808
										0.160817	-0.185749	809
										0.101655	-0.0692337	810
										0.233657	0.169962	811
										-0.128119	0.0282457	812
										0.029117	0.055103	813
										0.0388195	0.0895142	814
										-0.113036	-0.0306833	815
										0.169036	0.140808	816
										-0.145827	-0.0162839	817
										-0.159498	-0.174479	818
										0.106241	-0.0542798	819
										0.216111	0.166173	820
										-0.055957	0.0969224	821
										0.0783358	0.167504	822
										0.149833	0.303937	823
										-0.118229	0.161393	824
										0.143469	0.291951	825
										0.0373366	0.305931	826
										0.159168	0.440625	827
										0.221623	0.626998	828
										-0.043827	0.533011	829
										0.099027	0.589397	830
										0.0662481	0.608494	831
										-0.0800618	0.479752	832
										0.249022	0.690394	833
										-0.0873353	0.547827	834
										-0.0549346	0.449066	835
										0.1244	0.537541	836
										-0.25224	0.242298	837
										0.0613492	0.284263	838
										-0.135519	0.126003	839
										0.100831	0.216754	840
										-0.0423295	0.157084	841
										-0.145726	-0.00120867	842
										0.0984479	0.0973359	843
										0.164283	0.253832	844
										-0.00876514	0.22476	845
										0.0182353	0.225015	846
										-0.185115	0.0218984	847
										-0.177345	-0.157198	848
										-0.101807	-0.24643	849
										-0.105939	-0.332654	850
										0.151997	-0.154045	851
										0.0989669	-0.0427548	852
										0.00752166	-0.0318127	853
										0.0479643	0.0186966	854
										0.00559197	0.0227928	855
										-0.176693	-0.155724	856
										0.0906714	-0.0525946	857
										0.0532574	0.00487036	858
										-0.101527	-0.0970466	859
										0.0411105	-0.0481724	860
										-0.249532	-0.293851	861
										0.211803	-0.0585401	862
										0.17468	0.120823	863
										0.116507	0.227664	864
										-0.158287	0.0511644	865
										0.0483149	0.0953861	866
										-0.0383972	0.049358	867
										0.0289106	0.07432	868
										0.123583	0.191957	869
										0.0949348	0.271536	870
										0.053113	0.302926	871
										-0.0426052	0.236086	872
										-0.065704	0.151496	873
										-0.242987	-0.103611	874
										0.0308256	-0.0644968	875
										0.0560852	-0.00325181	876
										-0.116131	-0.119123	877
										-0.1777	-0.287293	878
										-0.00087662	-0.265186	879
										-0.0379255	-0.281897	880
										-0.19816	-0.457505	881
										-0.00346822	-0.424373	882
										0.0684118	-0.322011	883
										-0.0140257	-0.310276	884
										0.045088	-0.240366	885
										-0.020812	-0.241948	886
										0.152734	-0.0698583	887
										0.0404196	-0.0238501	888
										-0.0339565	-0.0558986	889
										0.127487	0.0760601	890
										-0.137517	-0.067542	891
										0.0650342	0.00289558	892
										0.0380376	0.0407015	893
										0.110396	0.147841	894
										0.017876	0.15389	895
										0.0376511	0.17923	896
										-0.048153	0.116738	897
										-0.19866	-0.0912607	898
										-0.100144	-0.184104	899
										0.044204	-0.125172	900
										-0.0434466	-0.158605	901
										-0.00272622	-0.148642	902
										-0.00304928	-0.1398	903
										0.113849	-0.0147672	904
										-0.0694464	-0.0830323	905
										-0.206098	-0.282488	906
										-0.0373174	-0.297206	907
										0.112161	-0.161269	908
										-0.164817	-0.313184	909
										-0.042028	-0.330158	910
										-0.0901412	-0.393886	911
										0.154646	-0.207729	912
										0.130418	-0.060692	913
										-0.244487	-0.300324	914
										0.156236	-0.120061	915
										-0.0518266	-0.162283	916
										-0.110096	-0.259396	917
										-0.0656693	-0.304314	918
										-0.0255864	-0.305555	919
										0.0424031	-0.238708	920
										0.040624	-0.178987	921
										-0.176076	-0.340744	922
										-0.141367	-0.454852	923
										-0.136224	-0.554688	924
										-0.096608	-0.606921	925
										-0.00259068	-0.560958	926
										0.0757578	-0.440324	927
										-0.03101	-0.436108	928
										-0.194787	-0.596006	929
										0.180268	-0.368058	930
										-0.122056	-0.460669	931
										-0.16284	-0.586655	932
										-0.127972	-0.667695	933
										-0.0537507	-0.66803	934
										-0.0165604	-0.631148	935
										0.0739427	-0.506713	936
										0.0597434	-0.406433	937
										-0.0181206	-0.392039	938
										0.168555	-0.19212	939
										-0.0852788	-0.26203	940
										0.118831	-0.122236	941
										0.0228153	-0.0896422	942
										-0.0802487	-0.16272	943
										0.0855502	-0.0641517	944
										-0.0590867	-0.118106	945
										-0.11712	-0.225777	946
										-0.183943	-0.391658	947
										0.00716088	-0.353164	948
										-0.114074	-0.438986	949
										0.0277175	-0.376149	950
										-0.0740968	-0.420154	951
										-0.0351262	-0.421668	952
										-0.0900735	-0.478008	953
										-0.0481837	-0.487951	954
										-0.245892	-0.694807	955
										-0.000974411	-0.640197	956
										-0.026528	-0.615509	957
										-0.0878358	-0.654104	958
										0.0502351	-0.55154	959
										0.187237	-0.32018	960
										-0.0962199	-0.390785	961
										0.0266597	-0.332863	962
										-0.0295976	-0.335831	963
										-0.117559	-0.426523	964
										-0.179253	-0.571654	965
										-0.100167	-0.626089	966
										0.0579689	-0.518033	967
										0.19105	-0.285541	968
										0.0473712	-0.215326	969
										0.00782645	-0.190274	970
										0.0991458	-0.0759059	971
										0.113017	0.0431837	972
										-0.394888	-0.355159	973
										-0.0737719	-0.400518	974
										-0.0125863	-0.381063	975
										-0.0254865	-0.376064	976
										0.0860824	-0.259897	977
										-0.0281411	-0.267246	978
										0.10145	-0.144417	979
										-0.0593223	-0.192186	980
										0.00716404	-0.169647	981
										-0.0178632	-0.173938	982
										0.0991307	-0.0608924	983
										-0.217625	-0.273646	984
										-0.0373912	-0.289145	985
										-0.0637855	-0.329799	986
										-0.131849	-0.435265	987
										0.0851767	-0.315267	988
										0.0293381	-0.260707	989
										-0.025428	-0.265279	990
										0.182389	-0.0616678	991
										-0.0316379	-0.0883723	992
										-0.116439	-0.197741	993
										-0.138557	-0.320479	994
										0.118158	-0.176683	995
										0.229955	0.0674074	996
										0.193568	0.255583	997
										0.139706	0.374842	998
										0.0370632	0.381918	999
										-0.216889	0.134476	1000
										-0.122571	0.00114728	1001
										-0.0864885	-0.085433	1002
										0.0404987	-0.0380997	1003
										0.0445973	0.0095456	1004
										-0.0844807	-0.0756988	1005
										-0.0364032	-0.106046	1006
										0.064975	-0.0325874	1007
										-0.125199	-0.155179	1008
										-0.102892	-0.245657	1009
										0.020206	-0.205798	1010
										0.302893	0.113559	1011
										0.149905	0.254379	1012
										0.148712	0.382741	1013
										-0.0812278	0.270894	1014
										0.126686	0.375908	1015
										0.0790525	0.424888	1016
										0.195977	0.586874	1017
										0.0700339	0.609958	1018
										0.293057	0.854218	1019
										-0.0952924	0.690588	1020
										0.156107	0.791449	1021
										-0.0808353	0.647298	1022
										0.112605	0.708119	1023
										-0.00358908	0.64788	1024
										-0.0720031	0.524047	1025
										-0.0777858	0.404337	1026
										-0.117473	0.254518	1027
										-0.0784004	0.155756	1028
										-0.0334607	0.109835	1029
										0.027237	0.128285	1030
										-0.22027	-0.102248	1031
										-0.126964	-0.221032	1032
										0.0794868	-0.123863	1033
										0.189766	0.0758126	1034
										0.0609346	0.130682	1035
										0.0419066	0.162134	1036
										0.0315748	0.180738	1037
										0.166634	0.332913	1038
										0.0799767	0.386257	1039
										0.16417	0.519526	1040
										0.290324	0.768288	1041
										0.0380752	0.7449	1042
										-0.0083466	0.676961	1043
										-0.0855297	0.537275	1044
										-0.0269179	0.467375	1045
										-0.00678749	0.423197	1046
										-0.179065	0.210276	1047
										-0.122683	0.0707716	1048
										-0.0244669	0.040643	1049
										0.00919526	0.0465868	1050
										-0.0868099	-0.0439501	1051
										-0.0900992	-0.130533	1052
										0.112433	-0.00765778	1053
										-0.04524	-0.0522851	1054
										0.0286603	-0.019442	1055
										0.104096	0.0862096	1056
										-0.423051	-0.343738	1057
										0.211182	-0.105057	1058
										-0.0433248	-0.139977	1059
										0.138731	0.0099523	1060
										0.0958689	0.105025	1061
										-0.022615	0.074008	1062
										-0.111001	-0.0429132	1063
										-0.0119405	-0.0514206	1064
										-0.139782	-0.187089	1065
										0.132369	-0.039753	1066
										0.0249716	-0.0116012	1067
										-0.0113973	-0.0220704	1068
										0.165166	0.144861	1069
										-0.0736346	0.0596377	1070
										0.00367533	0.058542	1071
										0.00196373	0.0558224	1072
										0.150454	0.20181	1073
										-0.0577941	0.127871	1074
										0.174191	0.291832	1075
										-0.206939	0.0615465	1076
										0.0887532	0.145376	1077
										-0.395688	-0.261942	1078
										-0.182377	-0.423363	1079
										0.0612255	-0.328269	1080
										-0.0234003	-0.325408	1081
										0.266642	-0.0327333	1082
										-0.0606112	-0.0907258	1083
										0.129011	0.0455428	1084
										-0.0819629	-0.0400635	1085
										0.0168984	-0.01996	1086
										-0.16864	-0.187004	1087
										0.00312284	-0.16892	1088
										0.04172	-0.113687	1089
										0.202394	0.0978023	1090
										-0.0284332	0.0615449	1091
										0.0760302	0.132652	1092
										-0.110284	0.0117552	1093
										-0.0686927	-0.0578779	1094
										0.00187187	-0.0513758	1095
										0.0463643	-0.000901416	1096

## Sheet: Sodium
	Sex	Mean sodium concentration	SD of sodium concentration	SD of residuals
	Female	138.169	4.39793	1.86588		SD AR(1)	0.371306
	Male	140.096	3.01699	1.28		AR(1) coefficient	0.98
	Female	1
										Normal random numbers	AR(1) path
	Hour	Mean sodium concentration	Sodium conc. with random component							0.502427	-0.258566	1
	9	138.686	138.114							0.27441	0.0210153	2
	9.25	138.748	138.092							0.00550138	0.0260963	3
	9.5	138.808	137.685							-0.723171	-0.697597	4
	9.75	138.865	137.753							-0.293195	-0.976839	5
	10	138.919	137.846							-0.561411	-1.51871	6
	10.25	138.97	138.027							-0.414407	-1.90275	7
	10.5	139.018	138.761							-0.836132	-2.70082	8
	10.75	139.062	139.141							0.265108	-2.3817	9
	11	139.102	139.028							0.408677	-1.92539	10
	11.25	139.138	139.343							0.412733	-1.47415	11
	11.5	139.17	139.966							0.617553	-0.827111	12
	11.75	139.198	140.557							-0.20596	-1.01653	13
	12	139.221	140.023							-0.239306	-1.2355	14
	12.25	139.24	139.583							0.301436	-0.909359	15
	12.5	139.254	140.151							-0.144563	-1.03573	16
	12.75	139.264	140.603							-0.0904197	-1.10544	17
	13	139.269	140.178							-0.488036	-1.57137	18
	13.25	139.269	140.613							-0.367295	-1.90723	19
	13.5	139.264	140.332							0.392119	-1.47697	20
	13.75	139.255	139.969							-0.117785	-1.56522	21
	14	139.241	140.276							-0.231583	-1.7655	22
	14.25	139.223	139.876							0.163725	-1.56646	23
	14.5	139.2	139.855							0.694329	-0.840802	24
	14.75	139.172	140.284							0.694374	-0.129613	25
	15	139.14	140.913							0.406438	0.279418	26
	15.25	139.105	141.178							-0.136227	0.137602	27
	15.5	139.065	140.485							-0.925015	-0.790165	28
	15.75	139.021	140.397							0.410387	-0.363974	29
	16	138.974	140.525							0.134636	-0.222059	30
	16.25	138.923	141.289							-0.0319741	-0.249592	31
	16.5	138.869	140.9							0.886162	0.641562	32
	16.75	138.812	140.994							-0.724327	-0.0955965	33
	17	138.752	141.174							0.167139	0.0734541	34
	17.25	138.69	141.29							-0.137048	-0.0650633	35
	17.5	138.625	140.916							0.343147	0.279385	36
	17.75	138.559	140.661							0.0694515	0.343248	37
	18	138.491	140.426							0.0603823	0.396766	38
	18.25	138.421	140.314							0.276322	0.665152	39
	18.5	138.351	139.937							0.773319	1.42517	40
	18.75	138.279	139.479							0.0383091	1.43497	41
	19	138.208	139.095							0.221468	1.62774	42
	19.25	138.136	139.218							-0.116467	1.47872	43
	19.5	138.064	139.174							0.148812	1.59796	44
	19.75	137.992	138.837							-0.417948	1.14805	45
	20	137.922	139.105							-0.43484	0.69025	46
	20.25	137.852	138.671							-0.249035	0.42741	47
	20.5	137.784	139.197							0.182578	0.60144	48
	20.75	137.717	139.061							-0.269973	0.319438	49
	21	137.653	138.282							0.382902	0.695951	50
	21.25	137.59	137.99							-0.212087	0.469945	51
	21.5	137.53	137.434							-0.208435	0.25211	52
	21.75	137.473	136.962							0.285267	0.532335	53
	22	137.419	136.392							-1.3242e-05	0.521675	54
	22.25	137.368	136.476							0.0403672	0.551609	55
	22.5	137.32	137.047							0.0721769	0.612754	56
	22.75	137.277	136.575							0.198155	0.798653	57
	23	137.236	136.792							-0.360213	0.422468	58
	23.25	137.2	137.389							0.0369501	0.450968	59
	23.5	137.168	137.489							-0.343558	0.0983907	60
	23.75	137.141	137.345							-0.0302573	0.0661657	61
	24	137.117	137.344							-0.507271	-0.442428	62
	0.25	137.099	137.27							0.660187	0.226607	63
	0.5	137.084	137.193							0.19121	0.413285	64
	0.75	137.075	138.429							-0.3208	0.0842192	65
	1	137.07	138.131							0.449713	0.532247	66
	1.25	137.07	138							-0.00415618	0.517446	67
	1.5	137.074	137.515							0.0145865	0.521684	68
	1.75	137.084	136.961							0.147888	0.659138	69
	2	137.097	137.398							-0.00438139	0.641574	70
	2.25	137.116	137.399							0.346264	0.975006	71
	2.5	137.139	137.324							-0.820203	0.135303	72
	2.75	137.166	136.986							0.200218	0.332815	73
	3	137.198	137.205							0.379729	0.705888	74
	3.25	137.234	136.873							-0.421474	0.270296	75
	3.5	137.274	136.893							0.288373	0.553262	76
	3.75	137.317	137.42							-0.230102	0.312095	77
	4	137.365	136.906							0.48195	0.787803	78
	4.25	137.416	136.79							-0.0252242	0.746823	79
	4.5	137.47	137.565							0.0279113	0.759798	80
	4.75	137.527	137.296							-0.159026	0.585576	81
	5	137.586	137.134							0.0217182	0.595583	82
	5.25	137.649	137.271							-0.217889	0.365782	83
	5.5	137.713	137.425							-0.304347	0.0541186	84
	5.75	137.78	137.605							0.332946	0.385982	85
	6	137.848	137.988							0.234995	0.613258	86
	6.25	137.917	138.36							0.38693	0.987922	87
	6.5	137.988	138.386							0.111324	1.07949	88
	6.75	138.059	138.538							-0.238193	0.819705	89
	7	138.131	139.32							0.631429	1.43474	90
	7.25	138.203	139.784							0.52162	1.92766	91
	7.5	138.275	140.006							0.239643	2.12875	92
	7.75	138.346	139.757							0.529726	2.61591	93
	8	138.417	139.82							0.0405244	2.60411	94
	8.25	138.486	139.839							-0.354316	2.19771	95
	8.5	138.554	140.086							0.117449	2.27121	96
	8.75	138.621	140.549							0.32163	2.54741	97
	9	138.686	140.276							-0.658268	1.8382	98
										0.37001	2.17144	99
										-0.266823	1.86119	100
										-0.269	1.55497	101
										0.28076	1.80463	102
										0.241662	2.0102	103
										0.0586495	2.02864	104
										-0.414959	1.57311	105
										-0.143474	1.39818	106
										-0.505534	0.864678	107
										-0.337946	0.509438	108
										0.367462	0.866712	109
										-0.707185	0.142192	110
										-0.338919	-0.199571	111
										-0.0764692	-0.272048	112
										0.436597	0.16999	113
										0.392611	0.559201	114
										0.00419013	0.552207	115
										0.393074	0.934236	116
										0.0545232	0.970075	117
										0.225411	1.17608	118
										-0.273854	0.878709	119
										0.466092	1.32723	120
										0.0995901	1.40027	121
										0.108639	1.48091	122
										0.186681	1.63797	123
										-0.0883352	1.51687	124
										-0.170306	1.31623	125
										-0.277521	1.01238	126
										0.195509	1.18765	127
										-0.206739	0.957154	128
										-0.100865	0.837146	129
										-0.386946	0.433456	130
										0.00182738	0.426615	131
										-0.14894	0.269143	132
										0.337571	0.601331	133
										-0.104917	0.484388	134
										-0.431512	0.0431879	135
										0.139969	0.182293	136
										-0.28444	-0.105792	137
										-0.357242	-0.460918	138
										0.693733	0.242033	139
										-0.438775	-0.201583	140
										0.140228	-0.0573234	141
										-0.316069	-0.372246	142
										-0.32936	-0.694161	143
										0.0325327	-0.647745	144
										0.412343	-0.222447	145
										-0.229514	-0.447513	146
										0.250167	-0.188396	147
										-0.177382	-0.36201	148
										-0.0419926	-0.396762	149
										0.362567	-0.0262603	150
										-0.299125	-0.324861	151
										-0.109891	-0.428254	152
										0.0910728	-0.328616	153
										-0.56575	-0.887794	154
										0.133397	-0.736642	155
										0.201422	-0.520487	156
										0.498025	-0.0120523	157
										-0.321771	-0.333582	158
										-0.304729	-0.63164	159
										0.346751	-0.272256	160
										-0.401205	-0.668016	161
										0.274094	-0.380562	162
										-0.506026	-0.878977	163
										-0.213324	-1.07472	164
										0.40605	-0.647177	165
										0.0156447	-0.618589	166
										-1.10899	-1.7152	167
										1.03548	-0.645413	168
										0.395665	-0.23684	169
										-0.0686551	-0.300758	170
										-0.37493	-0.669673	171
										0.289445	-0.366834	172
										0.26313	-0.0963682	173
										-0.152704	-0.247145	174
										0.167671	-0.0745309	175
										-0.247315	-0.320355	176
										-0.425196	-0.739144	177
										0.299732	-0.424629	178
										0.0717726	-0.344364	179
										-0.579153	-0.916629	180
										0.00637705	-0.89192	181
										0.211183	-0.662898	182
										-0.645332	-1.29497	183
										0.342141	-0.926932	184
										-0.446859	-1.35525	185
										0.186695	-1.14145	186
										0.017101	-1.10152	187
										-0.160715	-1.24021	188
										0.177437	-1.03797	189
										-0.169458	-1.18666	190
										0.317959	-0.844972	191
										0.313105	-0.514968	192
										-0.280966	-0.785635	193
										0.0918124	-0.67811	194
										0.0178602	-0.646687	195
										-0.4989	-1.13265	196
										-0.0522425	-1.16224	197
										0.465258	-0.673741	198
										0.606583	-0.0536825	199
										0.170783	0.118174	200
										-0.896639	-0.780828	201
										-0.0484297	-0.813641	202
										-0.106299	-0.903667	203
										0.138969	-0.746625	204
										-0.0121593	-0.743851	205
										1.00946	0.28049	206
										-0.326589	-0.0517085	207
										0.13043	0.0797555	208
										-0.167301	-0.0891405	209
										-0.330331	-0.417689	210
										-0.183685	-0.59302	211
										0.0348979	-0.546262	212
										0.326522	-0.208815	213
										0.223099	0.0184598	214
										-0.132445	-0.114355	215
										0.132887	0.0208192	216
										-0.354268	-0.333865	217
										0.0859223	-0.241265	218
										0.062434	-0.174006	219
										0.338985	0.168459	220
										0.29219	0.45728	221
										-0.713325	-0.265191	222
										1.06169	0.801802	223
										0.491715	1.27748	224
										-0.158483	1.09345	225
										0.859968	1.93155	226
										0.211541	2.10446	227
										0.0777686	2.14014	228
										0.260283	2.35762	229
										0.68713	2.99759	230
										0.200683	3.13833	231
										0.386194	3.46175	232
										0.423263	3.81578	233
										-0.192677	3.54679	234
										0.119627	3.59548	235
										-0.257464	3.26611	236
										0.143314	3.3441	237
										-0.220522	3.05669	238
										0.734529	3.73009	239
										-0.155329	3.50016	240
										-0.341353	3.0888	241
										0.55393	3.58096	242
										-0.0820314	3.42731	243
										-0.109438	3.24932	244
										-0.131143	3.05319	245
										-0.628499	2.36363	246
										0.308053	2.62441	247
										-0.362447	2.20948	248
										0.428819	2.59411	249
										0.247391	2.78961	250
										-0.0955627	2.63826	251
										0.230389	2.81588	252
										0.46682	3.22638	253
										0.268367	3.43022	254
										0.141696	3.50332	255
										-0.449423	2.98383	256
										-0.705041	2.21911	257
										0.295457	2.47018	258
										0.29713	2.71791	259
										0.207809	2.87136	260
										0.110033	2.92397	261
										0.258323	3.12381	262
										-0.186128	2.87521	263
										0.0553818	2.87308	264
										0.0811377	2.89676	265
										-0.14263	2.69619	266
										-0.593978	2.04829	267
										-0.269994	1.73733	268
										-0.344092	1.35849	269
										0.119859	1.45118	270
										0.397714	1.81987	271
										-0.567991	1.21548	272
										0.334883	1.52606	273
										0.491399	1.98693	274
										-0.165959	1.78124	275
										-0.167853	1.57776	276
										-0.0631358	1.48307	277
										-0.578831	0.874576	278
										-0.403435	0.45365	279
										-0.251675	0.192902	280
										-0.654318	-0.465274	281
										0.155306	-0.300663	282
										0.596891	0.302242	283
										-0.838761	-0.542565	284
										0.430685	-0.101028	285
										-0.089838	-0.188846	286
										-0.74728	-0.932349	287
										-0.0923467	-1.00605	288
										0.102154	-0.883773	289
										-0.430392	-1.29649	290
										0.350193	-0.920367	291
										-0.26204	-1.164	292
										0.664442	-0.476277	293
										0.513304	0.0465522	294
										0.782737	0.828359	295
										0.10881	0.920601	296
										0.226167	1.12836	297
										-0.309604	0.796186	298
										-0.209283	0.570979	299
										0.16723	0.726789	300
										-0.55982	0.152433	301
										-0.228333	-0.0789482	302
										0.468267	0.390898	303
										-0.436518	-0.0534377	304
										0.333484	0.281115	305
										-0.65276	-0.377268	306
										-0.247888	-0.617611	307
										-0.14444	-0.749699	308
										-0.291071	-1.02578	309
										0.0155353	-0.989725	310
										-0.101651	-1.07158	311
										0.0351827	-1.01497	312
										-0.395082	-1.38975	313
										-0.270426	-1.63238	314
										-0.187311	-1.78704	315
										-0.224815	-1.97612	316
										-0.731714	-2.66831	317
										-0.0744003	-2.68934	318
										0.124751	-2.51081	319
										0.263765	-2.19683	320
										0.247926	-1.90496	321
										-0.411217	-2.27808	322
										-0.195658	-2.42818	323
										-0.241108	-2.62072	324
										-0.677246	-3.24555	325
										0.0562606	-3.12438	326
										-0.436386	-3.49828	327
										0.102628	-3.32569	328
										0.38029	-2.87888	329
										-0.442558	-3.26386	330
										0.30816	-2.89043	331
										0.274654	-2.55796	332
										-0.412099	-2.9189	333
										0.102344	-2.75818	334
										-0.218745	-2.92176	335
										-0.181639	-3.04497	336
										-0.34361	-3.32768	337
										-0.521776	-3.7829	338
										-0.0777269	-3.78497	339
										-0.400344	-4.10961	340
										0.325069	-3.70235	341
										0.00245031	-3.62585	342
										0.389523	-3.16381	343
										0.197181	-2.90336	344
										0.487485	-2.3578	345
										0.0554569	-2.25519	346
										-0.0469573	-2.25704	347
										0.395973	-1.81593	348
										0.640002	-1.13961	349
										-0.115017	-1.23183	350
										0.493677	-0.71352	351
										-0.873341	-1.57259	352
										-0.0762696	-1.61741	353
										-0.348099	-1.93316	354
										0.199571	-1.69492	355
										-0.369504	-2.03053	356
										0.477081	-1.51284	357
										-0.180062	-1.66264	358
										-0.518224	-2.14762	359
										0.288323	-1.81634	360
										-0.393411	-2.17343	361
										0.0473726	-2.08258	362
										-0.0810722	-2.122	363
										-0.185997	-2.26556	364
										0.0578393	-2.16241	365
										-0.899066	-3.01823	366
										-0.226402	-3.18427	367
										0.0315355	-3.08905	368
										0.150565	-2.8767	369
										0.268262	-2.5509	370
										-0.230386	-2.73027	371
										0.175029	-2.50064	372
										-0.836876	-3.2875	373
										0.317553	-2.9042	374
										-0.341643	-3.18776	375
										0.00143918	-3.12256	376
										0.208608	-2.8515	377
										-0.248383	-3.04286	378
										-0.380659	-3.36266	379
										0.894589	-2.40082	380
										0.35023	-2.00257	381
										-0.646127	-2.60865	382
										0.204398	-2.35208	383
										-0.306814	-2.61185	384
										0.547266	-2.01235	385
										-0.758931	-2.73103	386
										-0.697914	-3.37432	387
										0.507296	-2.79954	388
										-0.00844613	-2.752	389
										-0.374457	-3.07141	390
										-0.0695844	-3.07957	391
										-0.0647959	-3.08277	392
										-0.405559	-3.42668	393
										0.0237952	-3.33435	394
										0.677531	-2.59013	395
										0.249578	-2.28875	396
										0.553877	-1.6891	397
										0.427809	-1.22751	398
										0.00820079	-1.19476	399
										0.112513	-1.05835	400
										-0.622177	-1.65936	401
										0.00938411	-1.61679	402
										0.16507	-1.41938	403
										-0.578109	-1.9691	404
										-0.546972	-2.47669	405
										-0.460115	-2.88727	406
										-0.374738	-3.20427	407
										0.0936689	-3.04651	408
										-0.0951474	-3.08073	409
										0.249051	-2.77006	410
										0.212928	-2.50173	411
										-0.259322	-2.71102	412
										-0.747868	-3.40467	413
										-0.357712	-3.69429	414
										-0.635633	-4.25604	415
										-0.163598	-4.33451	416
										-0.575596	-4.82342	417
										-0.322453	-5.0494	418
										0.230626	-4.71779	419
										-0.178085	-4.80152	420
										0.236476	-4.46901	421
										0.324273	-4.05536	422
										-0.532628	-4.50688	423
										0.914338	-3.5024	424
										0.428644	-3.00371	425
										0.0675396	-2.8761	426
										-0.0021879	-2.82076	427
										0.461972	-2.30238	428
										-0.116991	-2.37332	429
										-0.583915	-2.90977	430
										0.256443	-2.59513	431
										0.0951677	-2.44806	432
										-0.312983	-2.71208	433
										-0.16689	-2.82473	434
										0.348681	-2.41955	435
										0.15944	-2.21172	436
										-0.169835	-2.33732	437
										-0.306737	-2.59731	438
										-0.459231	-3.0046	439
										-0.611773	-3.55628	440
										-0.360627	-3.84578	441
										0.219219	-3.54965	442
										-0.125772	-3.60443	443
										0.199422	-3.33292	444
										-0.197535	-3.46379	445
										-0.505494	-3.90001	446
										-0.316796	-4.13881	447
										0.104375	-3.95166	448
										0.139923	-3.7327	449
										0.649692	-3.00835	450
										0.00505971	-2.94313	451
										0.121497	-2.76277	452
										-0.0381797	-2.74569	453
										0.666041	-2.02474	454
										0.193708	-1.79053	455
										0.507785	-1.24694	456
										-0.217565	-1.43956	457
										0.900278	-0.510495	458
										-0.122491	-0.622776	459
										0.182808	-0.427513	460
										0.0983979	-0.320565	461
										-0.0318781	-0.346032	462
										0.836231	0.497119	463
										0.0451337	0.532311	464
										-0.740989	-0.219324	465
										0.496196	0.281258	466
										0.514153	0.789785	467
										0.240283	1.01427	468
										0.380421	1.37441	469
										-0.241778	1.10514	470
										-0.501466	0.581574	471
										0.0788211	0.648763	472
										0.883009	1.5188	473
										-0.549205	0.939216	474
										0.277472	1.1979	475
										-0.574519	0.599427	476
										-0.119331	0.468107	477
										-0.47702	-0.0182754	478
										-0.117936	-0.135846	479
										0.189541	0.056412	480
										0.366072	0.421356	481
										-0.176637	0.236292	482
										0.218911	0.450477	483
										-0.157958	0.28351	484
										-0.169076	0.108764	485
										0.136175	0.242763	486
										0.715077	0.952985	487
										-0.205426	0.7285	488
										-0.49469	0.219239	489
										0.363112	0.577967	490
										0.0108352	0.577243	491
										0.39476	0.960458	492
										0.213512	1.15476	493
										0.449303	1.58097	494
										-0.0217897	1.52756	495
										-0.421968	1.07504	496
										-0.219279	0.83426	497
										-0.543331	0.274244	498
										0.111377	0.380136	499
										-0.0485434	0.32399	500
										0.391676	0.709187	501
										0.0352607	0.730264	502
										0.791829	1.50749	503
										0.16268	1.64002	504
										-0.0426203	1.5646	505
										-0.050936	1.48237	506
										0.262403	1.71512	507
										0.543584	2.22441	508
										0.0774815	2.2574	509
										-0.244787	1.96746	510
										-0.278461	1.64965	511
										0.053773	1.67043	512
										-0.251356	1.38567	513
										-0.0977887	1.26017	514
										-0.470963	0.764	515
										0.453855	1.20257	516
										0.24763	1.42615	517
										0.0830535	1.48068	518
										0.128897	1.57997	519
										-0.0882251	1.46014	520
										-0.0543062	1.37663	521
										-0.122711	1.22639	522
										-0.211134	0.990727	523
										0.0606624	1.03158	524
										0.5115	1.52244	525
										-0.183185	1.30881	526
										-0.549577	0.733057	527
										0.298296	1.01669	528
										-0.383649	0.612709	529
										-0.458062	0.142393	530
										0.0841677	0.223713	531
										0.659866	0.879104	532
										0.00661624	0.868138	533
										0.272675	1.12345	534
										-0.461481	0.639501	535
										0.322759	0.94947	536
										-0.107295	0.823186	537
										-0.436187	0.370535	538
										0.302252	0.665376	539
										0.620869	1.27294	540
										0.238899	1.48638	541
										0.149056	1.60571	542
										0.427372	2.00096	543
										-0.247524	1.71342	544
										0.186984	1.86614	545
										0.374736	2.20355	546
										0.104611	2.26409	547
										-0.718292	1.50052	548
										-0.286526	1.18398	549
										0.0909016	1.2512	550
										-0.143923	1.08225	551
										0.665782	1.72639	552
										0.161738	1.8536	553
										-0.494737	1.32179	554
										0.161436	1.45679	555
										0.0544456	1.4821	556
										0.0769313	1.52939	557
										0.0940238	1.59283	558
										0.139296	1.70027	559
										-0.41234	1.25392	560
										0.122805	1.35165	561
										-0.0424668	1.28215	562
										0.40793	1.66443	563
										-0.679534	0.951612	564
										-0.134254	0.798326	565
										0.223323	1.00568	566
										-0.858835	0.126734	567
										-0.0326343	0.0915648	568
										-0.691582	-0.601849	569
										0.31554	-0.274272	570
										0.113891	-0.154896	571
										0.223999	0.0722015	572
										0.380997	0.451755	573
										0.48958	0.9323	574
										0.191	1.10465	575
										0.151447	1.23401	576
										-0.344971	0.864356	577
										-0.326268	0.520801	578
										-0.366598	0.143787	579
										-0.208621	-0.0677096	580
										-0.185375	-0.251731	581
										-0.0367705	-0.283467	582
										-0.783625	-1.06142	583
										-0.384378	-1.42457	584
										0.0573144	-1.33877	585
										0.357174	-0.954817	586
										-0.297391	-1.23311	587
										0.560575	-0.647873	588
										0.10985	-0.525066	589
										0.149055	-0.365509	590
										0.353764	-0.004435	591
										0.204994	0.200648	592
										0.191549	0.388183	593
										0.296254	0.676674	594
										-0.168285	0.494856	595
										-0.225246	0.259712	596
										0.320262	0.57478	597
										0.474375	1.03766	598
										0.437364	1.45427	599
										-0.0858373	1.33935	600
										0.212462	1.52502	601
										0.269697	1.76422	602
										0.468008	2.19694	603
										-0.76027	1.39273	604
										0.96171	2.32659	605
										0.0107774	2.29083	606
										-0.0682915	2.17673	607
										-0.240965	1.89223	608
										0.113127	1.96751	609
										0.323186	2.25135	610
										0.373932	2.58025	611
										-0.318316	2.21033	612
										-0.0573561	2.10877	613
										-0.00648456	2.06011	614
										0.0487675	2.06767	615
										-0.675408	1.35091	616
										-0.174681	1.14921	617
										-0.199718	0.926509	618
										-0.164654	0.743325	619
										-0.964122	-0.235664	620
										0.251271	0.0203196	621
										-0.432993	-0.41308	622
										-0.24004	-0.644858	623
										0.290207	-0.341754	624
										0.674444	0.339525	625
										-0.582027	-0.249293	626
										0.531847	0.28754	627
										-0.336619	-0.0548298	628
										0.327244	0.27351	629
										-0.483698	-0.215658	630
										-0.657302	-0.868647	631
										0.250028	-0.601246	632
										-0.355384	-0.944606	633
										0.144905	-0.780808	634
										-0.0993463	-0.864538	635
										-0.551706	-1.39895	636
										-0.271524	-1.6425	637
										0.629379	-0.980269	638
										0.920285	-0.0403784	639
										0.597978	0.558408	640
										0.0747914	0.622031	641
										0.372532	0.982122	642
										-0.579378	0.383101	643
										-0.262669	0.11277	644
										-0.193694	-0.0831794	645
										-0.140032	-0.221548	646
										0.149747	-0.0673693	647
										0.131717	0.0656951	648
										-0.381033	-0.316652	649
										-0.22349	-0.533809	650
										0.0411572	-0.481975	651
										0.24989	-0.222446	652
										0.617035	0.399038	653
										-0.393877	-0.00282005	654
										-0.245466	-0.24823	655
										-0.251908	-0.495173	656
										-0.541868	-1.02714	657
										0.0378187	-0.968776	658
										-0.294474	-1.24388	659
										-0.249885	-1.46888	660
										0.126107	-1.3134	661
										-0.143317	-1.43045	662
										0.521101	-0.880736	663
										-0.509525	-1.37265	664
										0.29022	-1.05497	665
										0.879753	-0.154121	666
										-0.348747	-0.499785	667
										-0.601072	-1.09086	668
										0.14047	-0.928575	669
										-0.154835	-1.06484	670
										0.016384	-1.02716	671
										0.0929376	-0.913676	672
										-0.141546	-1.03695	673
										-0.600387	-1.6166	674
										0.237653	-1.34661	675
										0.210389	-1.10929	676
										-0.239231	-1.32634	677
										0.307019	-0.99279	678
										-0.195429	-1.16836	679
										0.160422	-0.984573	680
										-0.283568	-1.24845	681
										0.102795	-1.12069	682
										-0.754249	-1.85252	683
										-0.235895	-2.05137	684
										-0.0262231	-2.03656	685
										-0.0402286	-2.03606	686
										-0.0974756	-2.09281	687
										0.204194	-1.84676	688
										0.465434	-1.34439	689
										0.53977	-0.777736	690
										0.129463	-0.632718	691
										-0.0436419	-0.663705	692
										-0.265291	-0.915722	693
										0.33616	-0.561248	694
										0.10386	-0.446163	695
										-0.368273	-0.805512	696
										0.0318828	-0.757519	697
										0.545262	-0.197107	698
										-0.0564864	-0.249651	699
										0.391365	0.146707	700
										-0.283353	-0.13958	701
										0.0607643	-0.0760246	702
										-0.676033	-0.750538	703
										-0.389472	-1.125	704
										-0.90134	-2.00384	705
										-0.329072	-2.29283	706
										-0.0480111	-2.29499	707
										0.447014	-1.80207	708
										0.388935	-1.3771	709
										0.446074	-0.903481	710
										-0.392819	-1.27823	711
										-0.324806	-1.57747	712
										-0.39916	-1.94508	713
										-0.0513177	-1.9575	714
										0.0866105	-1.83174	715
										0.183819	-1.61128	716
										-0.529244	-2.1083	717
										0.0750232	-1.99111	718
										0.097701	-1.85359	719
										0.320991	-1.49553	720
										0.726993	-0.738624	721
										0.0972065	-0.626645	722
										0.173349	-0.440763	723
										-0.115421	-0.547369	724
										-0.427957	-0.964378	725
										0.416215	-0.528876	726
										-0.454046	-0.972344	727
										-0.137896	-1.09079	728
										0.0759225	-0.993055	729
										0.541668	-0.431526	730
										-0.869219	-1.29212	731
										-0.34821	-1.61448	732
										-0.30192	-1.88411	733
										-0.488982	-2.33541	734
										-0.0363555	-2.32506	735
										-0.212337	-2.4909	736
										-0.208428	-2.64951	737
										0.387287	-2.20923	738
										0.261151	-1.90389	739
										0.291436	-1.57438	740
										-0.741991	-2.28488	741
										0.0957369	-2.14345	742
										-0.136594	-2.23717	743
										-0.144707	-2.33714	744
										-0.313011	-2.60341	745
										-0.065194	-2.61653	746
										0.234092	-2.33011	747
										-0.352057	-2.63556	748
										-0.501469	-3.08432	749
										0.122885	-2.89975	750
										0.499124	-2.34263	751
										0.337254	-1.95852	752
										-0.425495	-2.34485	753
										0.0231746	-2.27478	754
										-0.370529	-2.59981	755
										0.421854	-2.12596	756
										0.570344	-1.5131	757
										0.502243	-0.980593	758
										-0.965292	-1.92627	759
										-0.626993	-2.51474	760
										-0.695913	-3.16036	761
										0.325621	-2.77153	762
										-0.0977691	-2.81387	763
										0.0488169	-2.70877	764
										-0.10082	-2.75542	765
										-0.193446	-2.89376	766
										0.116939	-2.71894	767
										-0.382516	-3.04708	768
										0.114378	-2.87176	769
										0.577882	-2.23644	770
										-0.039392	-2.23111	771
										-0.206859	-2.39334	772
										0.420578	-1.9249	773
										-0.585343	-2.47174	774
										-0.106782	-2.52909	775
										-0.251389	-2.7299	776
										-0.263147	-2.93845	777
										-0.235368	-3.11505	778
										0.0588303	-2.99391	779
										0.158994	-2.77504	780
										0.614823	-2.10472	781
										-0.635557	-2.69818	782
										-0.143077	-2.78729	783
										0.230487	-2.50106	784
										-0.129551	-2.58059	785
										0.0831428	-2.44584	786
										-0.190243	-2.58716	787
										0.284543	-2.25088	788
										-0.0787741	-2.28463	789
										-0.169032	-2.40797	790
										0.0788984	-2.28091	791
										-0.469805	-2.7051	792
										-0.796018	-3.44702	793
										-0.545648	-3.92373	794
										-0.178447	-4.0237	795
										-0.995767	-4.93899	796
										0.0653455	-4.77487	797
										-0.25757	-4.93694	798
										0.334003	-4.5042	799
										-0.254682	-4.66879	800
										-0.0585051	-4.63392	801
										0.183031	-4.35821	802
										0.184853	-4.0862	803
										0.297266	-3.70721	804
										0.696832	-2.93623	805
										0.258458	-2.61905	806
										-0.134616	-2.70128	807
										-0.303726	-2.95098	808
										-0.0719477	-2.96391	809
										0.420385	-2.48425	810
										-0.406715	-2.84128	811
										-0.255707	-3.04016	812
										0.357235	-2.62212	813
										0.384785	-2.18489	814
										-0.332486	-2.47368	815
										-0.183575	-2.60778	816
										-0.00934233	-2.56497	817
										-0.133208	-2.64688	818
										0.21599	-2.37795	819
										0.0301233	-2.30027	820
										-0.362856	-2.61712	821
										-0.40414	-2.96892	822
										0.238394	-2.67114	823
										-0.0243356	-2.64206	824
										0.345998	-2.24322	825
										-0.635502	-2.83386	826
										-0.608636	-3.38581	827
										-0.308479	-3.62658	828
										0.0584586	-3.49559	829
										0.159798	-3.26588	830
										0.651931	-2.54863	831
										0.413933	-2.08372	832
										-0.590428	-2.63248	833
										0.00732176	-2.57251	834
										0.766728	-1.75433	835
										-0.363191	-2.08243	836
										0.0968206	-1.94396	837
										0.0168617	-1.88822	838
										0.805097	-1.04536	839
										-0.833173	-1.85763	840
										0.596768	-1.22371	841
										0.126028	-1.0732	842
										0.137995	-0.913745	843
										-0.53585	-1.43132	844
										0.217261	-1.18543	845
										0.257823	-0.9039	846
										0.372742	-0.51308	847
										0.0671255	-0.435693	848
										0.425234	-0.00174548	849
										-0.356661	-0.358372	850
										-0.109414	-0.460619	851
										0.570045	0.118639	852
										0.0824946	0.198761	853
										-0.0488795	0.145906	854
										0.0802358	0.223224	855
										-0.351391	-0.132632	856
										-0.0434426	-0.173422	857
										-0.369216	-0.53917	858
										0.270534	-0.257853	859
										-0.128129	-0.380825	860
										0.404302	0.0310938	861
										0.00478432	0.0352563	862
										-0.652106	-0.617554	863
										0.292047	-0.313156	864
										0.446235	0.139342	865
										0.830231	0.966786	866
										-0.0870459	0.860405	867
										0.296661	1.13986	868
										-0.428895	0.688166	869
										-0.112053	0.56235	870
										-0.0506914	0.500411	871
										0.28081	0.771213	872
										-0.113618	0.642172	873
										-0.18173	0.447598	874
										-0.623447	-0.1848	875
										-0.269848	-0.450952	876
										0.136616	-0.305317	877
										0.0565067	-0.242704	878
										-0.382235	-0.620085	879
										0.304148	-0.303535	880
										0.822047	0.524582	881
										0.157383	0.671474	882
										0.368849	1.02689	883
										0.376822	1.38318	884
										-0.149401	1.20611	885
										-0.212601	0.96939	886
										-0.0341091	0.915893	887
										0.16896	1.06654	888
										0.079003	1.12421	889
										-0.380422	0.721301	890
										0.266357	0.973233	891
										-0.280254	0.673514	892
										-0.090089	0.569955	893
										0.505562	1.06412	894
										0.346762	1.3896	895
										0.103579	1.46538	896
										-0.606172	0.829904	897
										0.0278312	0.841137	898
										-0.491651	0.332664	899
										-0.41444	-0.0884294	900
										-0.426398	-0.513059	901
										-0.252961	-0.755759	902
										-0.0316119	-0.772255	903
										-0.375153	-1.13196	904
										0.274226	-0.835098	905
										0.278747	-0.539649	906
										-0.257253	-0.786109	907
										-0.568274	-1.33866	908
										-0.106821	-1.41871	909
										0.0890074	-1.30133	910
										0.258894	-1.01641	911
										-0.441033	-1.43711	912
										0.705238	-0.703132	913
										0.275037	-0.414032	914
										-0.307262	-0.713014	915
										-0.0582172	-0.756971	916
										-0.189423	-0.931254	917
										-0.137525	-1.05015	918
										-0.289495	-1.31865	919
										0.225709	-1.06656	920
										-0.450941	-1.49617	921
										0.218106	-1.24815	922
										0.0936821	-1.1295	923
										-0.0737081	-1.18062	924
										0.525033	-0.631973	925
										0.251659	-0.367675	926
										-0.104007	-0.464328	927
										-0.131764	-0.586806	928
										-0.497942	-1.07301	929
										0.0777046	-0.973847	930
										-0.0565591	-1.01093	931
										0.145509	-0.845202	932
										0.227881	-0.600417	933
										-0.0279196	-0.616329	934
										-0.254026	-0.858028	935
										0.472156	-0.368711	936
										0.117163	-0.244173	937
										-0.700674	-0.939964	938
										0.403839	-0.517326	939
										-0.720731	-1.22771	940
										0.918752	-0.284404	941
										-0.678911	-0.957627	942
										0.645931	-0.292543	943
										-0.565837	-0.852529	944
										0.00593373	-0.829545	945
										0.0905136	-0.72244	946
										-0.278148	-0.986139	947
										-0.236537	-1.20295	948
										-0.295618	-1.47451	949
										0.0778063	-1.36722	950
										-0.0134348	-1.35331	951
										0.716407	-0.609834	952
										0.369196	-0.228441	953
										-0.376416	-0.600288	954
										-0.481747	-1.07003	955
										0.695851	-0.352778	956
										0.380959	0.0352367	957
										-0.271105	-0.236573	958
										0.078068	-0.153774	959
										-0.119302	-0.27	960
										0.309181	0.0445808	961
										-0.73206	-0.688371	962
										0.00459114	-0.670013	963
										-0.619219	-1.27583	964
										0.223173	-1.02714	965
										0.0458909	-0.960708	966
										-0.172241	-1.11373	967
										0.286069	-0.805391	968
										0.437423	-0.35186	969
										0.0732189	-0.271603	970
										0.538389	0.272217	971
										0.443858	0.710631	972
										0.489678	1.1861	973
										-0.441876	0.720498	974
										-0.278275	0.427813	975
										-0.832737	-0.41348	976
										0.123119	-0.282091	977
										0.0997757	-0.176673	978
										-0.339578	-0.512718	979
										-0.328798	-0.831262	980
										0.48634	-0.328297	981
										0.0667837	-0.254947	982
										-0.145004	-0.394852	983
										0.0911432	-0.295812	984
										0.222085	-0.0678108	985
										-0.513489	-0.579944	986
										-0.201129	-0.769474	987
										-0.139357	-0.893442	988
										-0.540451	-1.41602	989
										0.317852	-1.06985	990
										0.467161	-0.581294	991
										-0.212903	-0.782572	992
										0.0499085	-0.717012	993
										-0.248674	-0.951345	994
										-0.412868	-1.34519	995
										0.117475	-1.20081	996
										0.329322	-0.84747	997
										0.181281	-0.649239	998
										0.0751917	-0.561063	999
										-0.0215214	-0.571363	1000
										-0.0962114	-0.656147	1001
										-0.480218	-1.12324	1002
										-0.0118534	-1.11263	1003
										0.0172355	-1.07314	1004
										0.107805	-0.943875	1005
										0.667511	-0.257486	1006
										0.331773	0.079436	1007
										-0.152273	-0.0744257	1008
										0.277739	0.204802	1009
										0.595118	0.795823	1010
										0.579421	1.35933	1011
										-0.530289	0.801853	1012
										-0.442546	0.34327	1013
										0.560591	0.896996	1014
										0.4601	1.33916	1015
										-0.402629	0.909743	1016
										0.45232	1.34387	1017
										-0.249329	1.06766	1018
										-0.331856	0.714453	1019
										0.33455	1.03471	1020
										-0.360485	0.653535	1021
										0.0145017	0.654966	1022
										0.470154	1.11202	1023
										0.682478	1.77226	1024
										0.336297	2.07311	1025
										-0.611028	1.42062	1026
										-0.016134	1.37607	1027
										0.202374	1.55093	1028
										0.846449	2.36636	1029
										-0.288134	2.0309	1030
										0.192123	2.1824	1031
										0.283252	2.422	1032
										0.226209	2.59977	1033
										-0.256724	2.29105	1034
										-0.143254	2.10198	1035
										-0.124947	1.93499	1036
										-0.00336415	1.89293	1037
										-0.268601	1.58647	1038
										-0.354915	1.19982	1039
										-0.288807	0.887021	1040
										0.213016	1.0823	1041
										0.0500133	1.11066	1042
										-0.244319	0.844131	1043
										0.355939	1.18319	1044
										-0.340465	0.819059	1045
										0.610309	1.41299	1046
										-0.0415406	1.34319	1047
										-0.687315	0.629008	1048
										-0.216477	0.39995	1049
										-0.488437	-0.0964859	1050
										-0.416649	-0.511205	1051
										-0.525748	-1.02673	1052
										0.114356	-0.891839	1053
										0.600454	-0.273548	1054
										-0.432995	-0.701072	1055
										0.242788	-0.444263	1056
										0.623926	0.188548	1057
										0.135426	0.320204	1058
										-0.109659	0.20414	1059
										0.0267174	0.226775	1060
										-0.0512644	0.170975	1061
										-0.0593807	0.108175	1062
										1.24808	1.35409	1063
										-0.265564	1.06144	1064
										-0.109489	0.930724	1065
										-0.471437	0.440672	1066
										-0.553951	-0.122093	1067
										0.419972	0.300321	1068
										-0.0108527	0.283462	1069
										-0.0925345	0.185258	1070
										-0.361883	-0.18033	1071
										0.183341	0.00661782	1072
										-0.367687	-0.361202	1073
										-0.0262994	-0.380277	1074
										0.475584	0.102912	1075
										-0.559203	-0.458349	1076
										-0.176073	-0.625255	1077
										0.707686	0.0949362	1078
										-0.323502	-0.230465	1079
										-0.226056	-0.451911	1080
										0.0654503	-0.377423	1081
										0.0813098	-0.288565	1082
										0.108246	-0.174547	1083
										0.311371	0.140315	1084
										0.304958	0.442467	1085
										-0.0351853	0.398432	1086
										0.0887413	0.479205	1087
										0.719516	1.18914	1088
										0.415866	1.58122	1089
										0.181271	1.73087	1090
										-0.285075	1.41117	1091
										0.0199743	1.40293	1092
										-0.0223906	1.35248	1093
										0.206145	1.53157	1094
										0.427129	1.92807	1095
										-0.29874	1.59077	1096

## Sheet: Calcium
	Sex	Mean calcium concentration	SD of calcium concentration	Mean calcium concentration	SD of calcium concentration
	Female	2.31295	0.13575	-0.5	0.8		SD AR(1)	0.224
	Male	2.41804	0.199073	0.1	1.3		AR(1) coefficient	0.96
	Female	1
										Normal random numbers	AR(1) path
	Hour	Mean calcium concentration	Calcium conc. with random component							-0.126045	0.158723	1
	9	2.31295	2.26804							0.287069	0.439443	2
	9.25	2.31295	2.25116							0.355569	0.777434	3
	9.5	2.31295	2.1994							0.136814	0.88315	4
	9.75	2.31295	2.19945							-0.029351	0.818473	5
	10	2.31295	2.19441							-0.221688	0.564047	6
	10.25	2.31295	2.29419							-0.0132599	0.528225	7
	10.5	2.31295	2.31488							-0.467464	0.0396315	8
	10.75	2.31295	2.32209							-0.19461	-0.156563	9
	11	2.31295	2.27756							0.0873632	-0.0629375	10
	11.25	2.31295	2.31291							0.0862153	0.0257952	11
	11.5	2.31295	2.34601							-0.170688	-0.145925	12
	11.75	2.31295	2.33508							0.141684	0.00159573	13
	12	2.31295	2.30146							-0.0413787	-0.0398468	14
	12.25	2.31295	2.33762							-0.164037	-0.20229	15
	12.5	2.31295	2.30248							-0.0186501	-0.212849	16
	12.75	2.31295	2.2324							-0.28123	-0.485564	17
	13	2.31295	2.23963							-0.210943	-0.677085	18
	13.25	2.31295	2.23126							0.0482598	-0.601742	19
	13.5	2.31295	2.21558							-0.15148	-0.729153	20
	13.75	2.31295	2.21358							0.182026	-0.517961	21
	14	2.31295	2.19233							-0.309262	-0.806504	22
	14.25	2.31295	2.15878							-0.217369	-0.991613	23
	14.5	2.31295	2.1599							0.0812187	-0.87073	24
	14.75	2.31295	2.19098							0.387132	-0.448768	25
	15	2.31295	2.21536							0.270898	-0.159919	26
	15.25	2.31295	2.24134							0.1604	0.00687813	27
	15.5	2.31295	2.2382							-0.013739	-0.00713602	28
	15.75	2.31295	2.26765							-0.141443	-0.148294	29
	16	2.31295	2.29897							-0.243122	-0.385484	30
	16.25	2.31295	2.27361							-0.265987	-0.636052	31
	16.5	2.31295	2.25987							-0.0091593	-0.619769	32
	16.75	2.31295	2.25737							0.0569	-0.538078	33
	17	2.31295	2.31579							0.0747996	-0.441755	34
	17.25	2.31295	2.28543							-0.185714	-0.609799	35
	17.5	2.31295	2.28948							0.0335016	-0.551905	36
	17.75	2.31295	2.36622							0.196241	-0.333588	37
	18	2.31295	2.35105							-0.018638	-0.338882	38
	18.25	2.31295	2.37025							0.15695	-0.168378	39
	18.5	2.31295	2.36629							-0.0472039	-0.208846	40
	18.75	2.31295	2.41643							0.130193	-0.0702999	41
	19	2.31295	2.38704							0.131126	0.0636379	42
	19.25	2.31295	2.40086							0.00108659	0.062179	43
	19.5	2.31295	2.45542							0.120987	0.180679	44
	19.75	2.31295	2.4674							-0.064963	0.108489	45
	20	2.31295	2.43828							0.049329	0.153478	46
	20.25	2.31295	2.35944							0.346713	0.494053	47
	20.5	2.31295	2.3633							0.209732	0.684022	48
	20.75	2.31295	2.36719							-0.119237	0.537424	49
	21	2.31295	2.38696							0.117827	0.633755	50
	21.25	2.31295	2.33896							0.11778	0.726185	51
	21.5	2.31295	2.29228							0.208266	0.905404	52
	21.75	2.31295	2.2646							-0.029059	0.840129	53
	22	2.31295	2.28425							-0.141244	0.665279	54
	22.25	2.31295	2.28692							-0.132469	0.506199	55
	22.5	2.31295	2.29939							-0.0300619	0.455889	56
	22.75	2.31295	2.3616							0.0239206	0.461574	57
	23	2.31295	2.33334							0.156314	0.599425	58
	23.25	2.31295	2.35151							0.0437969	0.619245	59
	23.5	2.31295	2.34374							-0.157758	0.436717	60
	23.75	2.31295	2.45757							0.206575	0.625824	61
	24	2.31295	2.4283							0.267536	0.868327	62
	0.25	2.31295	2.35301							0.041572	0.875166	63
	0.5	2.31295	2.37573							0.211717	1.05188	64
	0.75	2.31295	2.37084							-0.232607	0.777194	65
	1	2.31295	2.41088							-0.0921077	0.653999	66
	1.25	2.31295	2.39355							0.217828	0.845667	67
	1.5	2.31295	2.43327							0.0696412	0.881481	68
	1.75	2.31295	2.43664							-0.289205	0.557017	69
	2	2.31295	2.36204							-0.258458	0.276278	70
	2.25	2.31295	2.38301							-0.196162	0.0690643	71
	2.5	2.31295	2.41198							-0.0235514	0.0427503	72
	2.75	2.31295	2.51238							0.0716533	0.112694	73
	3	2.31295	2.54453							0.00971885	0.117905	74
	3.25	2.31295	2.51255							-0.218825	-0.105637	75
	3.5	2.31295	2.48453							0.142298	0.0408868	76
	3.75	2.31295	2.53479							0.0282662	0.0675175	77
	4	2.31295	2.54309							-0.344339	-0.279522	78
	4.25	2.31295	2.55371							0.375747	0.107406	79
	4.5	2.31295	2.50719							0.23272	0.33583	80
	4.75	2.31295	2.46251							-0.00108166	0.321315	81
	5	2.31295	2.40383							0.169232	0.477694	82
	5.25	2.31295	2.49513							-0.138655	0.319931	83
	5.5	2.31295	2.5217							0.238669	0.545803	84
	5.75	2.31295	2.49016							-0.220847	0.303124	85
	6	2.31295	2.54799							0.104458	0.395457	86
	6.25	2.31295	2.53696							0.252446	0.632084	87
	6.5	2.31295	2.47724							0.335523	0.942324	88
	6.75	2.31295	2.4612							-0.417179	0.487452	89
	7	2.31295	2.49522							0.256436	0.724389	90
	7.25	2.31295	2.49426							-0.146502	0.548911	91
	7.5	2.31295	2.45016							0.250748	0.777703	92
	7.75	2.31295	2.47138							-0.0629519	0.683643	93
	8	2.31295	2.48911							-0.423292	0.233005	94
	8.25	2.31295	2.45771							0.032333	0.256017	95
	8.5	2.31295	2.45373							0.214291	0.460067	96
	8.75	2.31295	2.44617							-0.317932	0.123733	97
	9	2.31295	2.47214							0.108432	0.227216	98
										0.124117	0.342244	99
										0.211269	0.539823	100
										-0.218277	0.299952	101
										0.431417	0.719371	102
										-0.110327	0.580269	103
										-0.243063	0.313995	104
										-0.106075	0.19536	105
										-0.047119	0.140427	106
										0.166934	0.301744	107
										-0.106917	0.182758	108
										0.148887	0.324334	109
										-0.279498	0.0318625	110
										0.0612429	0.0918309	111
										0.367926	0.456083	112
										-0.177807	0.260033	113
										-0.295802	-0.04617	114
										0.204707	0.160384	115
										-0.157623	-0.00365447	116
										-0.0488786	-0.0523869	117
										-0.204762	-0.255053	118
										-0.029221	-0.274072	119
										0.0394795	-0.22363	120
										0.14821	-0.066474	121
										-0.0266701	-0.0904852	122
										0.0886543	0.00178848	123
										-0.169257	-0.16754	124
										-0.253036	-0.413874	125
										-0.108186	-0.505506	126
										0.249695	-0.23559	127
										-0.00365704	-0.229824	128
										0.102575	-0.118055	129
										0.225968	0.112635	130
										0.131261	0.239391	131
										0.163794	0.393609	132
										0.207063	0.584927	133
										-0.0484584	0.513072	134
										-0.335365	0.157183	135
										0.547168	0.698064	136
										-0.326988	0.343154	137
										0.0549986	0.384426	138
										0.000764754	0.369814	139
										-0.0925667	0.262454	140
										-0.026394	0.225562	141
										0.154404	0.370944	142
										-0.0269047	0.329202	143
										0.115215	0.431249	144
										0.179837	0.593836	145
										-0.280403	0.28968	146
										0.116855	0.394948	147
										-0.060922	0.318228	148
										0.404366	0.709864	149
										-0.00450058	0.676969	150
										0.0235095	0.6734	151
										-0.175341	0.471123	152
										0.349294	0.801571	153
										-0.313745	0.455764	154
										0.130706	0.56824	155
										-0.0806656	0.464844	156
										-0.0795008	0.36675	157
										0.0273294	0.379409	158
										0.185004	0.549237	159
										-0.23792	0.289347	160
										-0.0258496	0.251924	161
										-0.106936	0.134911	162
										-0.254175	-0.12466	163
										-0.107159	-0.226833	164
										0.0956211	-0.122139	165
										-0.146785	-0.264038	166
										-0.0807134	-0.33419	167
										-0.444434	-0.765257	168
										0.0321444	-0.702502	169
										-0.0471758	-0.721578	170
										0.106985	-0.58573	171
										-0.111909	-0.67421	172
										-0.085909	-0.733151	173
										-0.153625	-0.857449	174
										-0.187052	-1.0102	175
										-0.0451963	-1.01499	176
										-0.0546605	-1.02905	177
										-0.0843369	-1.07223	178
										-0.426374	-1.45571	179
										0.0784869	-1.319	180
										0.0516977	-1.21454	181
										0.130107	-1.03585	182
										0.346521	-0.647896	183
										0.111221	-0.510759	184
										0.211398	-0.27893	185
										-0.0362339	-0.304007	186
										0.0699391	-0.221907	187
										-0.156298	-0.369329	188
										0.227394	-0.127162	189
										-0.368325	-0.490401	190
										-0.36361	-0.834395	191
										-0.00349897	-0.804518	192
										0.0268447	-0.745492	193
										0.0890871	-0.626586	194
										-0.139187	-0.740709	195
										-0.24223	-0.95331	196
										-0.380615	-1.29579	197
										0.0321278	-1.21183	198
										0.0275304	-1.13583	199
										0.0845085	-1.00589	200
										0.225568	-0.740085	201
										-0.0443574	-0.754839	202
										-0.000805217	-0.72545	203
										-0.139965	-0.836397	204
										0.0394408	-0.7635	205
										0.133465	-0.599496	206
										-0.0537562	-0.629272	207
										0.0267304	-0.577371	208
										-0.141029	-0.695305	209
										0.409471	-0.258021	210
										-0.388482	-0.636182	211
										-0.195685	-0.80642	212
										0.269765	-0.504399	213
										-0.0690892	-0.553312	214
										0.208217	-0.322963	215
										-0.0381279	-0.348172	216
										0.0653148	-0.26893	217
										-0.331644	-0.589817	218
										-0.172481	-0.738705	219
										0.344818	-0.364339	220
										0.121452	-0.228314	221
										-0.0713671	-0.290549	222
										-0.00755253	-0.286479	223
										0.280545	0.00552536	224
										-0.487605	-0.4823	225
										-0.0728242	-0.535832	226
										0.155068	-0.359331	227
										0.0178143	-0.327143	228
										-0.41865	-0.732708	229
										0.196633	-0.506766	230
										0.200485	-0.286011	231
										0.138119	-0.136451	232
										-0.2644	-0.395393	233
										-0.298902	-0.678479	234
										0.0284937	-0.622846	235
										-0.0869405	-0.684873	236
										0.483102	-0.174376	237
										0.517465	0.350064	238
										0.125337	0.461398	239
										0.0219906	0.464933	240
										0.277874	0.72421	241
										-0.0957581	0.599484	242
										-0.240572	0.334933	243
										0.186917	0.508452	244
										-0.293939	0.194175	245
										0.0240766	0.210485	246
										0.138581	0.340646	247
										-0.120483	0.206537	248
										-0.21241	-0.0141345	249
										-0.0616314	-0.0752005	250
										-0.0327936	-0.104986	251
										-0.161409	-0.262195	252
										0.185531	-0.0661765	253
										-0.417726	-0.481256	254
										-0.145264	-0.60727	255
										0.0543146	-0.528664	256
										0.135536	-0.371982	257
										0.276552	-0.08055	258
										-0.0770698	-0.154398	259
										-0.0111445	-0.159366	260
										0.0396447	-0.113347	261
										0.448619	0.339806	262
										-0.208698	0.117516	263
										-0.132311	-0.0194959	264
										-0.132661	-0.151377	265
										-0.542733	-0.688055	266
										0.157648	-0.502885	267
										0.0395311	-0.443238	268
										-0.0548139	-0.480322	269
										-0.18111	-0.642219	270
										-0.200784	-0.817315	271
										0.076526	-0.708096	272
										0.106912	-0.572861	273
										-0.0704985	-0.620445	274
										0.125675	-0.469953	275
										-0.159462	-0.610616	276
										0.2989	-0.287291	277
										0.391741	0.115941	278
										-0.067792	0.0435113	279
										0.349154	0.390925	280
										0.293607	0.668895	281
										-0.203695	0.438444	282
										0.154481	0.575387	283
										-0.253112	0.29926	284
										0.0897363	0.377026	285
										-0.222462	0.139482	286
										0.0149696	0.148872	287
										-0.310905	-0.167987	288
										-0.0655475	-0.226815	289
										0.112387	-0.105355	290
										0.118214	0.017073	291
										-0.148972	-0.132582	292
										-0.162532	-0.289811	293
										0.19412	-0.0840982	294
										0.440089	0.359355	295
										0.13642	0.481401	296
										-0.0844465	0.377698	297
										-0.208339	0.154251	298
										-0.441359	-0.293277	299
										-0.0376889	-0.319235	300
										-0.561754	-0.86822	301
										0.271213	-0.562279	302
										0.214374	-0.325414	303
										-0.11473	-0.427127	304
										-0.0583782	-0.46842	305
										-0.176603	-0.626286	306
										0.11969	-0.481545	307
										0.291536	-0.170747	308
										0.119489	-0.0444279	309
										0.14651	0.103859	310
										-0.0915435	0.00816119	311
										-0.0925568	-0.084722	312
										-0.0400456	-0.121379	313
										-0.282152	-0.398676	314
										0.0748711	-0.307858	315
										-0.0336105	-0.329154	316
										-0.133561	-0.449549	317
										-0.0149589	-0.446526	318
										0.199003	-0.229662	319
										0.179736	-0.0407389	320
										0.347582	0.308473	321
										-0.0202115	0.275923	322
										-0.0244052	0.24048	323
										-0.482324	-0.251463	324
										-0.15259	-0.393994	325
										-0.00270871	-0.380943	326
										-0.0703931	-0.436099	327
										-0.116875	-0.53553	328
										-0.2807	-0.794809	329
										0.300508	-0.462508	330
										0.132077	-0.31193	331
										-0.322248	-0.621701	332
										-0.0451437	-0.641977	333
										0.16837	-0.447928	334
										-0.0190321	-0.449043	335
										-0.111023	-0.542104	336
										0.107558	-0.412861	337
										-0.0448489	-0.441196	338
										-0.1741	-0.597648	339
										-0.24197	-0.815712	340
										0.539128	-0.243955	341
										0.1186	-0.115597	342
										-0.0985244	-0.209497	343
										-0.0677941	-0.268911	344
										-0.0167841	-0.274939	345
										0.186321	-0.0776205	346
										-0.322625	-0.397141	347
										-0.00887774	-0.390133	348
										-0.18061	-0.555138	349
										0.264625	-0.268308	350
										0.459621	0.202046	351
										-0.089701	0.104263	352
										-0.164136	-0.0640435	353
										-0.0557893	-0.117271	354
										-0.116077	-0.228657	355
										0.281844	0.0623332	356
										-0.1578	-0.0979603	357
										-0.0962137	-0.190256	358
										-0.0578428	-0.240488	359
										-0.132473	-0.363342	360
										0.260822	-0.087986	361
										-0.315198	-0.399665	362
										0.124647	-0.259031	363
										-0.0933854	-0.342055	364
										-0.575448	-0.903821	365
										-0.28895	-1.15662	366
										-0.154594	-1.26495	367
										-0.0281111	-1.24246	368
										-0.11134	-1.3041	369
										0.00566166	-1.24628	370
										-0.18643	-1.38286	371
										-0.0454432	-1.37298	372
										-0.0248118	-1.34288	373
										-0.0455184	-1.33468	374
										0.283997	-0.997296	375
										-0.0741488	-1.03155	376
										-0.0160943	-1.00638	377
										0.0309913	-0.935138	378
										0.139675	-0.758057	379
										0.0509398	-0.676795	380
										0.263923	-0.3858	381
										0.0503549	-0.320013	382
										0.0624588	-0.244754	383
										0.396664	0.161701	384
										-0.117036	0.038197	385
										0.033191	0.0698601	386
										-0.0283947	0.038671	387
										0.0606787	0.0978029	388
										0.159224	0.253115	389
										0.0979036	0.340894	390
										0.128017	0.455275	391
										0.185669	0.622733	392
										0.130023	0.727847	393
										0.301313	1.00005	394
										-0.346401	0.613642	395
										0.109782	0.698879	396
										-0.224207	0.446716	397
										0.145488	0.574336	398
										-0.236296	0.315067	399
										0.342196	0.64466	400
										-0.0805575	0.538316	401
										0.343212	0.859996	402
										0.0110782	0.836675	403
										-0.251402	0.551806	404
										-0.113166	0.416568	405
										-0.0856476	0.314257	406
										0.187953	0.48964	407
										-0.150141	0.319914	408
										0.204163	0.511281	409
										-0.095832	0.394997	410
										-0.620141	-0.240943	411
										0.122873	-0.108433	412
										-0.126136	-0.230231	413
										0.0661899	-0.154832	414
										-0.276491	-0.42513	415
										-0.0762718	-0.484397	416
										0.156316	-0.308705	417
										-0.526676	-0.823032	418
										-0.228161	-1.01827	419
										0.222562	-0.75498	420
										-0.469709	-1.19449	421
										0.0520341	-1.09468	422
										-0.00389255	-1.05478	423
										-0.22901	-1.2416	424
										0.0367753	-1.15516	425
										-0.20294	-1.31189	426
										-0.279281	-1.5387	427
										0.204551	-1.2726	428
										-0.0380389	-1.25973	429
										-0.0819649	-1.29131	430
										0.245754	-0.993904	431
										0.17781	-0.776337	432
										-0.00376817	-0.749052	433
										0.171161	-0.547929	434
										-0.131801	-0.657813	435
										-0.237615	-0.869116	436
										-0.276524	-1.11088	437
										0.118005	-0.948435	438
										0.208817	-0.70168	439
										-0.00109294	-0.674706	440
										0.343637	-0.304081	441
										-0.305917	-0.597834	442
										0.266986	-0.306935	443
										0.151073	-0.143584	444
										-0.0940212	-0.231862	445
										-0.165128	-0.387715	446
										0.242141	-0.130065	447
										-0.247533	-0.372396	448
										-0.12087	-0.47837	449
										-0.472702	-0.931937	450
										0.0109053	-0.883754	451
										-0.146671	-0.995075	452
										-0.456018	-1.41129	453
										0.166257	-1.18858	454
										0.234366	-0.906673	455
										-0.188201	-1.05861	456
										0.0540354	-0.962228	457
										-0.057916	-0.981655	458
										0.0119044	-0.930484	459
										0.0870215	-0.806243	460
										0.0106257	-0.763368	461
										-0.0967431	-0.829576	462
										-0.0497039	-0.846097	463
										0.186612	-0.625641	464
										-0.134883	-0.735498	465
										-0.190104	-0.896183	466
										0.160811	-0.699524	467
										0.451144	-0.220399	468
										-0.381201	-0.592784	469
										0.124867	-0.444206	470
										0.145502	-0.280935	471
										-0.00935759	-0.279056	472
										-0.0103639	-0.278257	473
										-0.095445	-0.362572	474
										0.109353	-0.238716	475
										-0.143336	-0.372503	476
										-0.473029	-0.830633	477
										0.185519	-0.611889	478
										0.604571	0.0171578	479
										0.190264	0.206735	480
										0.238242	0.436708	481
										-0.017526	0.401714	482
										0.0828152	0.46846	483
										0.0241915	0.473914	484
										-0.0264666	0.42849	485
										-0.0586272	0.352724	486
										0.121874	0.460489	487
										-0.633339	-0.19127	488
										0.0184416	-0.165178	489
										-0.118436	-0.277007	490
										0.413488	0.147561	491
										0.133481	0.27514	492
										0.00650563	0.27064	493
										0.0260896	0.285904	494
										0.247431	0.521899	495
										0.127808	0.628831	496
										0.375852	0.97953	497
										-0.0446754	0.895674	498
										-0.373333	0.486514	499
										0.20983	0.676883	500
										0.163109	0.812916	501
										0.305099	1.0855	502
										0.400287	1.44237	503
										-0.0452744	1.3394	504
										-0.326407	0.959413	505
										-0.115299	0.805737	506
										0.180841	0.954348	507
										-0.221176	0.694999	508
										-0.018984	0.648215	509
										0.214557	0.836843	510
										0.118949	0.922319	511
										-0.0359913	0.849435	512
										0.337193	1.15265	513
										0.120961	1.22751	514
										0.47917	1.65758	515
										-0.205692	1.38558	516
										-0.0529068	1.27725	517
										-0.0712205	1.15494	518
										-0.168477	0.940266	519
										0.13677	1.03942	520
										0.326818	1.32467	521
										0.23174	1.50342	522
										0.308396	1.75168	523
										0.138561	1.82017	524
										0.168606	1.91597	525
										0.0515037	1.89084	526
										-0.1042	1.711	527
										0.257845	1.90041	528
										0.253221	2.07761	529
										0.319759	2.31427	530
										-0.170788	2.05091	531
										0.106902	2.07577	532
										-0.206128	1.78661	533
										0.0358208	1.75097	534
										-0.495496	1.18544	535
										0.00947075	1.14749	536
										-0.0476707	1.05392	537
										0.237688	1.24945	538
										-0.0970031	1.10247	539
										-0.108806	0.949565	540
										-0.136706	0.774876	541
										-0.198019	0.545862	542
										-0.206549	0.317478	543
										-0.174217	0.130562	544
										-0.22922	-0.10388	545
										-0.524652	-0.624377	546
										-0.176552	-0.775953	547
										0.128465	-0.61645	548
										0.0311997	-0.560592	549
										0.180154	-0.358014	550
										0.0796551	-0.264039	551
										-0.167154	-0.420632	552
										-0.117901	-0.521707	553
										-0.181554	-0.682393	554
										0.106772	-0.548325	555
										0.0368358	-0.489556	556
										0.107705	-0.362269	557
										-0.128111	-0.475889	558
										-0.699496	-1.15635	559
										-0.496179	-1.60627	560
										0.204875	-1.33715	561
										-0.110749	-1.39441	562
										-0.237338	-1.57597	563
										0.0967146	-1.41622	564
										-0.209766	-1.56934	565
										0.315381	-1.19118	566
										-0.161033	-1.30457	567
										-0.112071	-1.36446	568
										-0.429087	-1.73897	569
										0.00393101	-1.66548	570
										0.121007	-1.47785	571
										-0.10503	-1.52377	572
										0.204105	-1.25871	573
										0.103183	-1.10518	574
										-0.0982128	-1.15918	575
										0.450394	-0.662424	576
										0.118848	-0.517078	577
										0.302555	-0.19384	578
										-0.134793	-0.32088	579
										-0.0450908	-0.353135	580
										-0.0130457	-0.352055	581
										0.0369207	-0.301052	582
										0.287222	-0.00178862	583
										-0.099837	-0.101554	584
										0.0200449	-0.077447	585
										0.122584	0.0482347	586
										-0.0899697	-0.0436644	587
										-0.0464307	-0.0883485	588
										0.0738963	-0.0109182	589
										-0.0324492	-0.0429307	590
										-0.371011	-0.412224	591
										0.113462	-0.282273	592
										0.282441	0.0114591	593
										-0.204638	-0.193637	594
										-0.180385	-0.366277	595
										-0.347388	-0.699014	596
										0.507425	-0.163628	597
										-0.457756	-0.614839	598
										-0.0516692	-0.641914	599
										-0.197067	-0.813304	600
										0.0672529	-0.713519	601
										0.00436832	-0.68061	602
										-0.0994424	-0.752828	603
										-0.127523	-0.850238	604
										0.197604	-0.618624	605
										0.15977	-0.434109	606
										0.00252912	-0.414215	607
										-0.392787	-0.790434	608
										-0.316679	-1.0755	609
										0.407331	-0.625144	610
										0.165832	-0.434306	611
										-0.0430768	-0.460011	612
										0.0626856	-0.378925	613
										0.183199	-0.180569	614
										0.110507	-0.0628392	615
										0.0843696	0.0240439	616
										0.0965326	0.119615	617
										-0.0023698	0.11246	618
										0.0957842	0.203746	619
										-0.177274	0.0183223	620
										-0.313017	-0.295428	621
										0.34958	0.0659694	622
										0.128507	0.191837	623
										-0.175909	0.00825502	624
										-0.00453949	0.00338532	625
										-0.00963556	-0.00638565	626
										-0.17729	-0.18342	627
										-0.0760754	-0.252159	628
										0.0220406	-0.220032	629
										0.164502	-0.0467289	630
										0.0785025	0.0336427	631
										0.526309	0.558606	632
										0.259108	0.79537	633
										-0.202754	0.560801	634
										0.293074	0.831443	635
										0.0183809	0.816566	636
										-0.0680519	0.715852	637
										0.246585	0.933803	638
										0.307816	1.20427	639
										-0.0494457	1.10665	640
										0.144189	1.20657	641
										0.0539703	1.21228	642
										0.0791377	1.24293	643
										-0.00712371	1.18609	644
										0.0959498	1.23459	645
										-0.11318	1.07203	646
										-0.134838	0.89431	647
										-0.130954	0.727584	648
										0.271301	0.969781	649
										-0.495416	0.435574	650
										0.0288101	0.446961	651
										0.382434	0.811517	652
										-0.00367385	0.775382	653
										-0.0253869	0.71898	654
										-0.58141	0.108811	655
										0.168392	0.272851	656
										-0.237416	0.0245211	657
										-0.0590765	-0.0355362	658
										0.154824	0.12071	659
										-0.071448	0.0444333	660
										0.0137015	0.0563575	661
										-0.182765	-0.128661	662
										0.191832	0.0683173	663
										-0.211289	-0.145704	664
										0.15292	0.0130444	665
										0.168305	0.180828	666
										-0.222497	-0.0489029	667
										0.747145	0.700198	668
										0.0350996	0.70729	669
										-0.3553	0.323698	670
										-0.373492	-0.0627417	671
										-0.150614	-0.210846	672
										0.363936	0.161524	673
										0.518076	0.673139	674
										0.358033	1.00425	675
										-0.371315	0.592762	676
										0.268765	0.837816	677
										-0.0467571	0.757546	678
										0.186758	0.914003	679
										-0.675914	0.201529	680
										-0.0101479	0.183319	681
										0.193256	0.369242	682
										-0.0697743	0.284698	683
										0.018098	0.291408	684
										0.0924902	0.372242	685
										0.277425	0.634778	686
										0.0105866	0.619973	687
										0.299919	0.895093	688
										0.0546303	0.91392	689
										0.182807	1.06017	690
										-0.0861595	0.931604	691
										0.228224	1.12256	692
										0.026137	1.1038	693
										-0.47726	0.582386	694
										-0.353221	0.20587	695
										-0.230424	-0.032789	696
										-0.0208439	-0.0523213	697
										-0.23145	-0.281679	698
										-0.398362	-0.668774	699
										-0.17629	-0.818312	700
										0.0041936	-0.781386	701
										-0.0979181	-0.848049	702
										-0.416843	-1.23097	703
										-0.305779	-1.48751	704
										-0.145566	-1.57358	705
										0.00759443	-1.50304	706
										0.418415	-1.0245	707
										-0.00246876	-0.985991	708
										-0.309811	-1.25636	709
										0.146638	-1.05947	710
										-0.0996975	-1.11679	711
										0.0500331	-1.02208	712
										-0.00284086	-0.984041	713
										-0.203634	-1.14831	714
										0.166954	-0.935427	715
										-0.0111527	-0.909162	716
										-0.0342937	-0.90709	717
										0.091732	-0.779074	718
										0.553127	-0.194784	719
										-0.0720557	-0.259048	720
										0.254965	0.00627803	721
										0.291259	0.297286	722
										0.0566725	0.342067	723
										0.00388603	0.332271	724
										0.0827022	0.401682	725
										-0.22546	0.160155	726
										0.410786	0.564535	727
										-0.237449	0.304504	728
										0.0210719	0.313396	729
										-0.145805	0.155056	730
										-0.220306	-0.0714529	731
										-0.0176009	-0.0861956	732
										0.00244453	-0.0803033	733
										-0.492502	-0.569593	734
										-0.28356	-0.83037	735
										0.232066	-0.565088	736
										0.330606	-0.211878	737
										-0.166086	-0.369489	738
										0.122783	-0.231927	739
										0.18918	-0.0334701	740
										0.082213	0.0500817	741
										-0.233606	-0.185528	742
										0.0318457	-0.146261	743
										0.304622	0.164212	744
										-0.159066	-0.00142241	745
										0.274639	0.273274	746
										0.351125	0.613468	747
										0.49309	1.08202	748
										-0.0836985	0.95504	749
										0.0115753	0.928414	750
										0.066137	0.957414	751
										-0.0867127	0.832405	752
										0.290042	1.08915	753
										0.314047	1.35963	754
										-0.174792	1.13046	755
										-0.340387	0.74485	756
										0.0389713	0.754027	757
										0.511321	1.23519	758
										-0.10139	1.08439	759
										0.0706549	1.11167	760
										-0.250117	0.817085	761
										-0.240976	0.543425	762
										-0.135553	0.386135	763
										0.111094	0.481783	764
										-0.10314	0.359372	765
										0.336174	0.681171	766
										-0.160837	0.493087	767
										0.220662	0.694026	768
										0.284897	0.951162	769
										-0.27859	0.634525	770
										0.277498	0.886641	771
										-0.210859	0.640316	772
										0.165923	0.780627	773
										-0.150935	0.598466	774
										-0.0976117	0.476916	775
										-0.21878	0.239059	776
										-0.259948	-0.0304518	777
										-0.208966	-0.2382	778
										-0.220562	-0.449233	779
										-0.0894442	-0.520708	780
										0.0368639	-0.463016	781
										0.342029	-0.102466	782
										0.0113207	-0.0870467	783
										0.0195099	-0.064055	784
										0.136641	0.0751485	785
										0.143523	0.215665	786
										-0.315086	-0.108048	787
										0.00359913	-0.100127	788
										-0.25637	-0.352492	789
										-0.167165	-0.505557	790
										0.00913649	-0.476198	791
										0.448151	-0.00899972	792
										0.0653717	0.056732	793
										0.425145	0.479608	794
										0.0835053	0.543929	795
										-0.0414457	0.480726	796
										0.0373148	0.498812	797
										-0.0393208	0.439538	798
										0.0310233	0.45298	799
										0.160582	0.595443	800
										-0.0862958	0.485329	801
										0.314855	0.780771	802
										0.434062	1.1836	803
										0.0606365	1.19689	804
										0.0828892	1.23191	805
										-0.135916	1.04672	806
										-0.226131	0.778716	807
										-0.0152814	0.732286	808
										0.333111	1.03611	809
										0.309493	1.30415	810
										0.10571	1.3577	811
										-0.117863	1.18553	812
										0.173013	1.31112	813
										0.326289	1.58496	814
										0.164116	1.68568	815
										0.123066	1.74132	816
										-0.488119	1.18355	817
										-0.0708875	1.06532	818
										-0.0807071	0.941998	819
										0.492391	1.39671	820
										0.0930987	1.43394	821
										0.0526239	1.42921	822
										-0.0319542	1.34008	823
										0.184121	1.4706	824
										0.0380309	1.44981	825
										0.256282	1.6481	826
										-0.338834	1.24334	827
										-0.316174	0.877431	828
										0.0189842	0.861318	829
										-0.0324477	0.794418	830
										-0.134593	0.628048	831
										-0.0669191	0.536007	832
										-0.0712141	0.443353	833
										-0.179301	0.246318	834
										-0.00375409	0.232711	835
										-0.258633	-0.0352299	836
										-0.144096	-0.177917	837
										0.106635	-0.0641654	838
										0.125391	0.0637925	839
										0.403571	0.464812	840
										0.248282	0.694501	841
										-0.1325	0.534221	842
										-0.113426	0.399426	843
										-0.0613621	0.322087	844
										-0.0438561	0.265347	845
										0.00915408	0.263887	846
										-0.180707	0.0726249	847
										0.376198	0.445917	848
										-0.150125	0.277956	849
										-0.280634	-0.0137963	850
										0.366916	0.353671	851
										0.208288	0.547812	852
										0.142259	0.668159	853
										0.356393	0.997825	854
										0.177982	1.13589	855
										0.0305494	1.12101	856
										-0.135572	0.940595	857
										-0.012466	0.890506	858
										0.0221062	0.876992	859
										-0.299024	0.542888	860
										-0.239916	0.281256	861
										-0.227774	0.0422315	862
										-0.100301	-0.0597583	863
										-0.118893	-0.176261	864
										0.505067	0.335856	865
										0.317753	0.640175	866
										0.0377833	0.652352	867
										-0.0725152	0.553742	868
										0.233048	0.764641	869
										-0.104808	0.629247	870
										-0.278082	0.325995	871
										-0.26829	0.0446649	872
										0.0328981	0.0757763	873
										-0.217653	-0.144908	874
										0.35788	0.218769	875
										-0.0884372	0.121581	876
										0.238563	0.355281	877
										-0.0996483	0.241421	878
										0.417609	0.649373	879
										0.169065	0.792463	880
										-0.412161	0.348603	881
										0.117674	0.452333	882
										0.20118	0.63542	883
										0.16841	0.778413	884
										0.351743	1.09902	885
										0.308803	1.36386	886
										-0.209049	1.10026	887
										0.336894	1.39314	888
										0.0831032	1.42052	889
										-0.104579	1.25912	890
										-0.635821	0.572933	891
										-0.055326	0.49469	892
										0.0707486	0.545651	893
										-0.0842631	0.439562	894
										0.0971377	0.519117	895
										-0.0126965	0.485656	896
										0.289508	0.755738	897
										-0.125637	0.599872	898
										-0.333719	0.242158	899
										-0.352387	-0.119916	900
										-0.107628	-0.222748	901
										-0.00980071	-0.223639	902
										-0.0437841	-0.258477	903
										0.2573	0.00916239	904
										0.285146	0.293942	905
										0.164266	0.446451	906
										-0.306202	0.122391	907
										-0.0446998	0.0727953	908
										-0.0287085	0.0411749	909
										-0.475711	-0.436183	910
										-0.215099	-0.633835	911
										0.280762	-0.327719	912
										0.313368	-0.00124262	913
										-0.318605	-0.319798	914
										-0.366286	-0.673292	915
										0.0577785	-0.588582	916
										0.0272096	-0.537829	917
										-0.0985057	-0.614821	918
										0.00181258	-0.588416	919
										0.0205928	-0.544287	920
										0.0881112	-0.434404	921
										-0.253696	-0.670724	922
										0.19119	-0.452704	923
										0.420545	-0.0140515	924
										0.0432844	0.029795	925
										-0.182205	-0.153601	926
										-0.00883678	-0.156294	927
										0.19121	0.0411675	928
										0.179529	0.21905	929
										0.0788262	0.289114	930
										0.0501041	0.327654	931
										-0.0341597	0.280388	932
										0.396693	0.665865	933
										0.397587	1.03682	934
										-0.184954	0.810391	935
										-0.275118	0.502857	936
										-0.233033	0.249709	937
										0.168641	0.408362	938
										-0.105532	0.286495	939
										0.370868	0.645903	940
										-0.177556	0.442511	941
										-0.19311	0.231701	942
										-0.3357	-0.113267	943
										-0.218848	-0.327584	944
										0.0303185	-0.284162	945
										-0.294057	-0.566852	946
										-0.0413156	-0.585493	947
										-0.0971204	-0.659194	948
										-0.095629	-0.728455	949
										-0.255362	-0.95468	950
										0.127906	-0.788586	951
										-0.495443	-1.25249	952
										0.138523	-1.06386	953
										-0.196776	-1.21808	954
										-0.215168	-1.38453	955
										0.0974047	-1.23174	956
										-0.0479913	-1.23047	957
										-0.328542	-1.50979	958
										-0.0369307	-1.48633	959
										-0.0709526	-1.49783	960
										-0.236801	-1.67472	961
										0.00642579	-1.6013	962
										-0.279982	-1.81723	963
										-0.223221	-1.96776	964
										0.197082	-1.69197	965
										-0.365215	-1.98951	966
										-0.0305051	-1.94043	967
										0.102912	-1.7599	968
										0.12221	-1.5673	969
										0.344679	-1.15993	970
										0.212001	-0.901528	971
										0.434119	-0.431348	972
										0.0993447	-0.31475	973
										0.350252	0.0480923	974
										-0.108103	-0.0619344	975
										-0.0149851	-0.0744422	976
										-0.234765	-0.30623	977
										0.332013	0.0380324	978
										-0.0252805	0.0112306	979
										0.281805	0.292587	980
										0.0322514	0.313134	981
										0.108583	0.409192	982
										0.203154	0.595979	983
										-0.0174101	0.55473	984
										-0.0135257	0.519015	985
										0.0055049	0.503759	986
										0.0283912	0.512	987
										-0.0540099	0.43751	988
										0.169572	0.589582	989
										-0.348585	0.217414	990
										-0.049284	0.159433	991
										-0.0754683	0.0775878	992
										-0.351359	-0.276874	993
										-0.0697162	-0.335516	994
										0.116966	-0.205129	995
										0.153182	-0.0437419	996
										-0.0536233	-0.0956155	997
										-0.0543188	-0.14611	998
										0.1575	0.0172344	999
										-0.201969	-0.185424	1000
										-0.103689	-0.281696	1001
										-0.332177	-0.602605	1002
										-0.023763	-0.602264	1003
										-0.0580693	-0.636243	1004
										0.568863	-0.0419304	1005
										0.108041	0.0677874	1006
										0.0403132	0.105389	1007
										-0.233638	-0.132464	1008
										0.184623	0.0574579	1009
										0.173218	0.228378	1010
										-0.0467626	0.17248	1011
										-0.168644	-0.00306306	1012
										0.188458	0.185518	1013
										-0.175736	0.00236071	1014
										-0.395214	-0.392947	1015
										0.0277204	-0.349509	1016
										-0.0643518	-0.399881	1017
										-0.113432	-0.497318	1018
										-0.0326118	-0.510037	1019
										-0.160752	-0.650387	1020
										-0.271481	-0.895853	1021
										-0.0270206	-0.887039	1022
										0.191883	-0.659674	1023
										0.134581	-0.498707	1024
										0.139422	-0.339337	1025
										-0.0322995	-0.358063	1026
										0.156106	-0.187634	1027
										0.16379	-0.0163391	1028
										-0.138631	-0.154316	1029
										-0.0835074	-0.231651	1030
										-0.0235384	-0.245923	1031
										0.30865	0.0725633	1032
										-0.159005	-0.0893443	1033
										0.0184073	-0.0673632	1034
										0.395368	0.3307	1035
										-0.0634436	0.254028	1036
										0.107097	0.350964	1037
										-0.00588503	0.33104	1038
										0.264407	0.582206	1039
										-0.12375	0.435167	1040
										0.0865335	0.504294	1041
										0.294785	0.778908	1042
										0.0924981	0.840249	1043
										-0.114649	0.691991	1044
										-0.367824	0.296487	1045
										0.0313411	0.315969	1046
										0.0322696	0.3356	1047
										0.112586	0.434761	1048
										-0.224989	0.192382	1049
										-0.236913	-0.0522261	1050
										-0.154634	-0.204771	1051
										0.100789	-0.0957916	1052
										0.0107429	-0.081217	1053
										0.0638911	-0.0140772	1054
										0.320899	0.307385	1055
										-0.131543	0.163547	1056
										0.0993247	0.256329	1057
										-0.0292424	0.216834	1058
										0.581687	0.789848	1059
										-0.116525	0.641729	1060
										-0.352081	0.263979	1061
										0.125074	0.378494	1062
										-0.00941371	0.35394	1063
										0.214642	0.554425	1064
										-0.0644769	0.467771	1065
										0.217676	0.666736	1066
										0.0436717	0.683739	1067
										-0.346751	0.309638	1068
										0.117765	0.415017	1069
										0.161507	0.559924	1070
										0.53992	1.07745	1071
										0.22248	1.25683	1072
										-0.128226	1.07833	1073
										-0.106064	0.929132	1074
										0.309384	1.20135	1075
										0.0952689	1.24857	1076
										0.111532	1.31015	1077
										-0.208398	1.04935	1078
										-0.19223	0.815146	1079
										-0.263403	0.519138	1080
										0.486566	0.984938	1081
										0.182847	1.12839	1082
										-0.124596	0.958657	1083
										0.356506	1.27682	1084
										-0.0121363	1.21361	1085
										-0.273948	0.891115	1086
										-0.0470253	0.808445	1087
										0.209313	0.98542	1088
										0.0343172	0.980321	1089
										-0.188967	0.752141	1090
										0.13871	0.860765	1091
										0.126799	0.953134	1092
										-0.124425	0.790583	1093
										0.0113403	0.7703	1094
										-0.00759033	0.731898	1095
										0.162044	0.864666	1096

## Sheet: Random samples
		Potassium										Potassium											Sodium										Sodium											Calcium
		Male										Female											Male										Female											Male
Hour		1	2	3	4	5	6	7	8	9	10	1	2	3	4	5	6	7	8	9	10		1	2	3	4	5	6	7	8	9	10	1	2	3	4	5	6	7	8	9	10		1	2	3	4	5	6
9		4.28747	4.13046	4.48947	4.41132	4.31844	4.54819	4.87289	4.74626	4.30411	4.12011	4.04947	4.18966	4.86424	4.36321	3.98743	4.57884	4.74397	4.39836	4.24563	4.25611		140.155	142.985	140.889	140.696	140.036	141.397	137.518	140.37	142.437	142.452	136.982	139.531	137.22	141.219	138.78	138.729	140.883	139.368	139.597	137.011		2.39166	2.50715	2.09701	2.1877	2.14989	2.26536
9.25		4.29324	4.04243	4.39441	4.39775	4.27255	4.49143	4.76686	4.94653	4.27823	4.12618	4.24014	4.14621	4.86198	4.29371	4.02478	4.59286	4.50757	4.40896	4.27093	4.10066		140.307	142.8	140.808	140.823	139.793	141.708	137.681	140.587	142.621	142.534	137.4	139.23	136.714	141.258	139.026	138.7	141.736	139.141	139.29	137.128		2.39166	2.53594	2.14265	2.17874	2.14184	2.34993
9.5		4.45807	4.28323	4.50805	4.34943	4.35084	4.59775	4.86038	4.81245	4.41677	4.15278	4.18733	4.06224	4.71965	4.24384	4.17277	4.74152	4.36323	4.39809	4.13286	4.03699		140.137	143.015	140.935	140.785	139.382	142.132	137.699	140.101	142.68	142.538	137.091	139.119	136.874	141.348	138.462	138.462	141.589	138.757	139.663	137.019		2.31766	2.62173	2.14936	2.20677	2.08884	2.35958
9.75		4.43485	4.35211	4.558	4.43812	4.32911	4.61314	4.74264	4.69862	4.36301	4.24329	4.28685	4.01191	4.69289	4.16397	4.23105	4.70366	4.33416	4.23868	4.19345	3.97567		140.541	142.892	140.897	140.795	139.827	142.262	138.122	140.145	142.318	142.339	137.331	139.292	136.713	140.948	138.491	138.383	141.531	138.711	139.766	137.259		2.28894	2.48168	2.09001	2.20672	2.08335	2.41098
10		4.31916	4.29761	4.48427	4.40825	4.31911	4.67983	4.64998	4.72034	4.17375	4.24576	4.37028	4.17946	4.73658	4.17591	4.09387	4.86322	4.65231	4.20392	4.2296	3.93776		140.555	142.924	140.771	140.567	139.921	142.157	138.231	140.22	142.342	142.509	137.166	139.251	136.858	141.147	139.049	138.863	141.687	139.075	139.937	137.356		2.32681	2.56486	2.07267	2.26643	2.11015	2.33795
10.25		4.3808	4.25716	4.50435	4.4505	4.36164	4.66007	4.56854	4.73615	4.11673	4.1691	4.36173	4.02691	4.69179	4.04231	4.0442	4.95494	4.72043	4.09997	4.45143	3.82466		140.759	142.932	140.956	140.433	140.153	142.044	137.927	139.876	142.171	142.136	137.208	139.4	137.048	141.924	139.586	138.925	141.913	138.729	140.294	137.552		2.37652	2.59297	2.08475	2.27568	2.07419	2.35455
10.5		4.36998	4.22616	4.45387	4.50103	4.48904	4.48658	4.59868	4.74784	4.09959	4.1843	4.25823	4.14163	4.60649	4.14795	4.13457	4.97081	4.42705	4.0607	4.51241	3.69836		140.695	143.228	140.779	140.512	140.221	142.361	138.052	139.859	141.942	141.501	137.077	139.924	137.439	142.083	139.518	138.987	141.597	138.267	140.355	138.092		2.38468	2.62404	2.11369	2.24175	2.07898	2.2583
10.75		4.24841	4.11297	4.64518	4.40474	4.64163	4.47492	4.75584	4.86314	4.04333	4.2071	4.41315	4.25973	4.55046	4.0841	4.11852	4.67689	4.55962	4.23049	4.41141	3.90583		140.664	143.066	140.313	140.556	140.166	142.576	138.424	139.802	141.612	141.554	137.177	139.728	138.149	141.892	139.267	139.715	141.962	138.684	139.985	138.519		2.40948	2.60594	2.1098	2.21768	2.07544	2.21962
11		4.40557	4.08629	4.53917	4.48418	4.6968	4.4725	4.76531	4.80325	4.09458	4.36859	4.58036	4.21405	4.49817	4.07859	3.84622	4.58509	4.53967	4.25425	4.46963	3.96262		141.431	142.849	140.261	140.622	139.899	142.911	138.347	139.972	141.792	141.59	137.417	139.48	138.219	141.982	139.19	139.66	142.239	138.592	139.98	138.118		2.34735	2.65217	2.07481	2.21201	2.09956	2.27031
11.25		4.42851	4.19651	4.52401	4.65812	4.71478	4.66284	4.82162	4.98581	4.32385	4.32994	4.26151	4.18306	4.71675	4.18224	3.59435	4.63951	4.37047	4.36954	4.29912	4.06009		141.106	142.606	140.272	140.607	139.946	142.555	138.008	140.117	141.515	141.872	137.39	139.496	138.184	142.749	138.696	139.796	142.591	138.292	140.557	138.54		2.40588	2.69169	2.06901	2.2801	2.14062	2.32604
11.5		4.44081	4.09189	4.56896	4.57442	4.65099	4.5726	4.81019	4.97999	4.54698	4.24447	4.42828	4.4171	4.61354	4.17781	3.49652	4.63411	4.49047	4.24224	4.30653	3.90913		140.894	142.447	140.253	140.844	139.758	142.327	138.254	140.072	141.924	141.791	137.495	140.047	138.422	143.019	138.969	139.711	143.181	138.386	140.098	138.637		2.39429	2.6929	2.05802	2.41917	2.16362	2.23575
11.75		4.53639	4.26335	4.52763	4.69567	4.44994	4.55173	4.90215	4.94937	4.54543	4.43193	4.29324	4.33185	4.36112	4.20065	3.61527	4.4682	4.54385	4.13487	4.30871	3.92515		140.818	142.43	140.442	140.68	139.774	142.759	138.294	139.824	141.809	141.502	137.791	140.559	137.992	143.12	138.529	139.566	143.05	137.467	140.099	138.332		2.4325	2.66543	2.05911	2.4447	2.12937	2.1413
12		4.45358	4.20841	4.42129	4.56549	4.57061	4.5449	4.89662	4.74356	4.4879	4.35535	4.16817	4.42576	4.23642	4.19232	3.78005	4.56493	4.40377	4.02161	4.19309	3.83889		140.857	142.371	140.177	140.67	139.608	142.556	138.305	139.882	141.918	141.851	137.866	140.695	137.336	143.317	138.741	139.338	142.955	137.867	139.921	138.132		2.42792	2.6831	2.06347	2.43259	2.16454	2.15784
12.25		4.52737	4.23365	4.33507	4.55228	4.64638	4.71543	4.88833	4.83817	4.56507	4.37017	4.23247	4.46697	4.16884	4.12665	3.68965	4.56019	4.40415	3.95954	4.22963	3.82227		140.726	142.374	140.04	140.606	139.819	142.857	138.304	139.664	142.024	142.075	137.927	140.389	137.797	143.419	138.828	138.911	142.322	137.8	140.426	137.899		2.41176	2.59812	2.09473	2.41806	2.16185	2.15719
12.5		4.51133	4.26673	4.31645	4.44209	4.64002	4.69063	4.71598	4.84464	4.59156	4.23801	4.16272	4.4903	4.37826	4.18555	3.57811	4.6784	4.42412	4.14265	4.22389	3.75801		141.28	142.603	139.986	141.01	140.124	143.287	138.908	139.547	142.022	141.735	138.216	140.488	138.044	143.459	138.326	139.289	142.247	138.181	140.542	138.043		2.4524	2.47826	2.07115	2.54499	2.19586	2.15546
12.75		4.41089	4.40604	4.34091	4.42897	4.65851	4.75517	4.59157	4.82628	4.60229	4.24422	4.1008	4.63523	4.44916	4.23676	3.54078	4.49475	4.49983	4.08776	4.18287	3.76977		141.431	142.699	140.072	141.031	139.987	143.301	138.958	139.52	141.789	141.91	138.346	140.461	137.667	143.284	138.523	139.603	142.537	137.743	140.34	137.552		2.34786	2.39606	2.07471	2.57529	2.18288	2.14744
13		4.28047	4.33807	4.35399	4.50466	4.78305	4.8373	4.54163	4.73043	4.51183	4.2804	4.03034	4.58478	4.32893	4.05777	3.62551	4.589	4.32248	4.16722	4.09783	3.81342		140.866	142.64	139.866	140.919	139.969	143.46	139.513	139.294	141.601	141.987	137.88	140.545	138.007	143.599	138.87	139.667	142.485	137.805	139.596	137.65		2.3673	2.46229	2.10809	2.55416	2.23645	2.15557
13.25		4.07125	4.27993	4.41544	4.19865	4.78296	4.75812	4.68551	4.68541	4.40779	4.20503	4.00499	4.58095	4.28156	4.16441	3.40424	4.60908	4.54549	4.14073	4.12685	3.85945		141.033	142.749	140.011	140.527	140.137	143.497	140.147	139.107	141.627	142	137.509	140.346	137.645	143.957	138.973	139.847	142.184	137.992	139.221	137.253		2.28125	2.32776	2.1613	2.50006	2.24251	2.21294
13.5		3.91522	4.0492	4.49397	4.30344	4.69794	4.78198	4.5242	4.80709	4.4047	4.08725	3.93183	4.5544	4.45097	3.97685	3.52608	4.55685	4.62713	4.12704	3.97216	3.72525		141.29	142.656	140.16	140.602	139.235	143.587	139.82	139.105	141.45	142.343	137.209	140.756	138.401	143.512	138.345	140.116	141.713	137.906	139.529	137.157		2.22537	2.42195	2.26145	2.43914	2.29919	2.23821
13.75		3.99406	4.16002	4.54104	4.23138	4.63277	4.87317	4.59001	4.70523	4.47417	4.15855	3.88224	4.47925	4.392	4.10658	3.47317	4.46941	4.43882	4.25071	3.95862	3.64957		141.134	143.101	139.894	140.371	139.549	143.652	139.683	138.783	141.566	142.099	137.383	140.958	138.252	142.583	137.411	140.059	142.026	138.472	138.615	137.292		2.1416	2.47236	2.3226	2.49982	2.33587	2.19534
14		3.95004	4.11159	4.44804	4.20596	4.47746	4.94821	4.44633	4.69659	4.59028	4.21816	3.9409	4.54394	4.40355	4.08405	3.56489	4.42302	4.41611	4.24011	3.53976	3.6848		141.151	142.88	139.916	140.393	139.418	143.27	139.499	138.64	141.147	141.767	137.356	140.55	137.373	142.075	137.909	140.737	142.294	138.92	138.602	136.777		2.13731	2.39073	2.36974	2.54437	2.25156	2.24768
14.25		4.05154	4.10985	4.22873	4.0845	4.29572	4.97374	4.59888	4.63575	4.52375	4.19862	4.12617	4.48946	4.55397	4.28192	3.74858	4.28767	4.29869	4.3756	3.4588	3.64942		141.221	142.742	139.643	140.215	139.683	143.416	139.216	138.809	140.963	141.991	137.257	140.598	137.349	141.634	138.095	140.382	141.694	138.568	139.089	137.017		2.13091	2.26445	2.33922	2.57377	2.25027	2.17535
14.5		4.08073	4.13493	4.22699	4.19757	4.31913	4.88953	4.49356	4.61922	4.34599	4.31376	4.07943	4.53759	4.45677	4.55119	3.62083	4.39402	3.98594	4.53706	3.61613	3.46109		140.886	142.411	139.219	139.872	139.757	143.215	139.549	139.18	140.648	141.943	137.192	140.703	137.104	142.348	138.2	140.281	141.619	138.823	138.871	137.28		2.14979	2.28935	2.36425	2.46721	2.24592	2.18885
14.75		4.17258	3.98074	4.17145	4.16808	4.30904	4.70347	4.44789	4.71831	4.26668	4.35306	4.10907	4.34719	4.51609	4.42335	3.68969	4.22501	4.04377	4.7703	3.57009	3.59371		140.7	142.09	139.505	139.524	139.679	143.198	139.708	138.986	140.686	141.835	137.724	140.391	136.954	142.331	138.243	140.73	141.702	139.248	139.317	137.444		2.13397	2.26226	2.39634	2.52173	2.2675	2.16442
15		4.1396	4.12651	4.08438	4.00052	4.24951	4.7549	4.49899	4.79676	4.28881	4.44431	3.99675	4.51365	4.32719	4.47425	3.73141	4.24771	4.15132	4.75109	3.73782	3.6752		140.561	142.331	139.872	140.078	139.639	143.198	139.958	139.058	140.658	141.759	137.261	140.009	137.272	141.709	138.089	140.548	141.82	139.005	139.681	137.74		2.11858	2.41319	2.42521	2.48289	2.35408	2.21747
15.25		4.15503	4.02432	4.0184	3.89042	4.11943	4.78002	4.54253	4.65559	4.16934	4.51292	4.14132	4.60133	4.50289	4.49834	3.84732	4.02236	4.20808	4.67658	3.56906	3.61231		140.425	142.123	139.656	140.333	139.556	143.332	140.113	138.721	140.244	141.649	137.45	140.727	137.878	141.248	137.864	141.145	142.087	138.669	139.06	137.965		2.13607	2.25663	2.5056	2.31196	2.3435	2.14262
15.5		4.09855	3.97303	4.0472	3.87011	4.06122	4.64177	4.53992	4.72587	4.10576	4.73787	4.10053	4.49065	4.5071	4.50144	3.96437	3.98799	4.24278	4.70118	3.61805	3.66804		140.519	142.345	139.583	140.566	139.546	143.244	140.097	138.41	140.158	141.158	137.417	140.815	138.461	140.739	137.902	141.086	142.217	138.707	138.586	137.701		2.08695	2.279	2.5718	2.3452	2.28027	2.2125
15.75		4.08305	3.97951	3.83124	3.88331	4.08162	4.51286	4.47719	4.67549	4.15171	4.59655	4.0903	4.49053	4.35377	4.37312	4.00829	3.83935	4.2527	4.62505	3.51714	3.68976		140.873	141.96	139.271	140.623	139.46	142.976	140.373	138.413	139.931	140.62	137.114	141.143	138.093	140.752	138.14	140.374	141.847	138.983	138.718	137.771		2.07789	2.35437	2.67362	2.35371	2.34443	2.23616
16		4.02674	4.08576	3.81975	3.78715	4.001	4.46053	4.58931	4.848	4.30917	4.59574	4.2415	4.60099	4.32735	4.37425	4.0912	3.65906	4.11798	4.64932	3.41819	3.72575		140.664	141.886	139.036	140.834	139.399	142.751	140.451	138.034	139.985	140.409	136.673	141.175	137.962	140.276	138.486	140.424	141.666	139.071	138.998	137.835		2.06412	2.37734	2.63149	2.32634	2.28986	2.27968
16.25		4.09616	4.00123	3.84525	3.87433	3.94023	4.30711	4.65316	4.74719	4.35471	4.66066	4.31077	4.54581	4.45347	4.29635	4.1403	3.68543	4.01394	4.56365	3.48478	3.76227		140.249	142.33	138.826	140.848	139.512	142.252	140.093	137.723	139.744	140.493	136.157	140.99	138.079	139.877	137.807	140.416	141.798	139.405	139.112	138.45		2.05533	2.37417	2.67325	2.39382	2.22748	2.29583
16.5		4.26099	4.24483	3.6005	3.85473	3.95322	4.26206	4.69081	4.73808	4.27425	4.42018	4.35338	4.397	4.5481	4.2758	4.04259	3.91388	4.03599	4.55102	3.45569	3.89172		140.294	142.316	138.77	141.137	139.432	142.314	140.293	137.696	139.786	140.483	136.366	140.205	138.061	139.269	137.226	140.284	141.923	138.865	138.554	138.683		2.03953	2.35258	2.61387	2.37088	2.26974	2.25776
16.75		4.35233	4.20187	3.5028	3.73375	4.14821	4.12693	4.60966	4.6663	4.19849	4.48226	4.22455	4.48414	4.48525	4.13904	3.9535	3.99467	3.90848	4.52721	3.39297	3.89554		140.376	142.538	139.24	140.936	139.309	142.383	140.524	137.853	139.661	140.706	136.809	139.96	137.741	139.165	137.189	140.305	141.724	138.402	137.781	138.423		2.03218	2.20975	2.61115	2.34829	2.30747	2.2319
17		4.36287	4.22967	3.45555	3.82213	4.12419	3.98735	4.57511	4.58562	4.17087	4.41714	4.27967	4.51253	4.20286	4.03138	3.82071	3.99481	3.90946	4.56382	3.47214	3.80584		140.646	142.346	139.172	140.665	139.865	142.569	140.416	137.619	139.627	140.362	136.876	140.228	138.374	139.402	136.172	139.897	141.858	137.936	137.893	137.328		2.07011	2.27769	2.65007	2.35089	2.2265	2.2665
17.25		4.18351	4.16555	3.56486	3.89323	4.28732	4.10632	4.66113	4.6127	4.17086	4.16958	4.10368	4.44415	4.21935	3.82863	3.74751	4.079	3.9958	4.36535	3.33057	3.68962		140.398	142.517	138.804	140.96	139.906	142.419	140.031	137.656	139.37	140.372	136.428	139.617	138.666	139.403	135.975	139.791	141.798	138.316	137.993	137.218		2.05138	2.19849	2.60739	2.32234	2.27657	2.31442
17.5		4.10643	4.10569	3.52738	3.79478	4.18895	4.12934	4.67231	4.63438	4.1023	4.19227	4.23761	4.53917	4.32391	3.72601	3.79618	4.12724	4.10529	4.03601	3.56032	3.55478		140.669	142.469	138.677	141.026	140.337	142.255	139.915	137.551	139.637	140.239	136.144	139.577	138.69	139.174	135.824	139.69	141.674	138.025	136.973	136.474		2.05069	2.12611	2.53863	2.29992	2.25664	2.19424
17.75		4.07444	4.08461	3.7946	3.84755	4.2661	4.01087	4.64281	4.67014	3.97595	4.10426	4.05316	4.72876	4.4047	3.84984	3.94789	3.91302	3.9741	3.8967	3.64419	3.84942		140.446	141.764	138.55	141.155	140.005	141.614	139.862	137.326	139.488	140.287	135.747	139.332	138.046	138.923	136.119	139.376	140.899	138.088	137.101	136.184		2.06727	2.10715	2.60906	2.29875	2.28103	2.13521
18		3.98224	4.03623	3.76311	3.81184	4.31424	4.12761	4.49107	4.52607	3.90968	4.15502	3.83269	4.46127	4.12623	3.84408	3.90695	4.07212	4.21682	3.94562	3.59311	3.76941		140.017	141.278	138.164	140.802	139.488	141.304	140.004	137.25	139.217	139.668	135.16	139.426	138.399	138.98	136.138	139.327	140.742	137.675	137.278	136.331		2.05419	2.04159	2.65138	2.25112	2.27014	2.16726
18.25		4.02671	3.89558	3.80707	3.93073	4.31961	4.0862	4.63388	4.34668	4.01528	4.18209	3.85118	4.25843	4.1726	3.78837	3.84652	4.16477	4.13846	3.9753	3.8203	3.64415		140.09	141.464	138.511	140.945	139.185	141.516	140.232	137.255	139.24	139.046	135.665	139.15	138.328	139.427	137.03	139.417	140.473	137.591	137.351	136.531		2.06203	2.11015	2.60041	2.25006	2.20469	2.20553
18.5		3.87086	3.8958	3.7139	4.11585	4.2672	4.05011	4.52908	4.272	3.97929	4.16214	4.05362	4.23876	4.18183	3.81791	3.99057	4.22794	4.07644	3.8979	3.87617	3.59673		140.316	141.366	138.406	140.495	139.254	141.048	140.46	137.679	139.19	139.107	135.771	139.274	138.147	138.969	136.597	138.96	140.558	138.002	137.508	136.015		2.1147	2.13303	2.50061	2.35147	2.18568	2.15407
18.75		3.94917	4.07334	3.83509	4.05116	4.30859	4.01093	4.3631	4.05657	3.95404	4.06392	3.92997	4.35148	4.27517	3.60689	3.69436	4.32444	4.10495	3.8259	3.72394	3.66244		140.334	141.024	138.197	140.279	138.968	141.193	140.303	138.195	139.141	139.247	135.588	139.023	137.815	139.411	136.293	138.283	140.549	137.173	137.136	136.64		2.13181	2.1837	2.52844	2.33488	2.33585	2.12729
19		3.97891	3.94287	3.82508	4.07332	4.3137	3.91426	4.33607	3.97252	3.94351	4.17836	3.80745	4.2973	4.1024	3.57348	3.73647	4.26073	3.91549	3.80865	3.55065	3.66654		140.286	141.162	138.356	139.835	139.109	141.474	140.565	138.415	139.292	139.655	135.611	139.006	137.424	139.248	135.954	137.542	140.279	137.101	137.588	136.396		2.13099	2.17284	2.5396	2.29322	2.21688	2.10984
19.25		3.92707	3.86622	4.01346	4.12299	4.37233	3.97361	4.34923	3.96781	3.93139	4.23638	3.87529	4.17898	4.06556	3.52735	3.53803	4.55017	3.93506	3.8004	3.56849	3.75793		140.227	141.103	138.323	140.104	139.142	140.978	140.658	138.258	138.979	139.822	135.919	138.585	137.142	139.592	136.2	137.637	140.183	137.005	137.612	136.087		2.10596	2.18941	2.52941	2.26594	2.2834	2.12194
19.5		3.94255	3.94999	3.96423	3.99595	4.30312	3.99449	4.2204	4.0689	4.11557	4.17591	3.86804	4.09431	4.03457	3.65301	3.3125	4.20896	3.93067	3.65117	3.43096	3.82341		140.387	141.132	138.146	140.152	138.623	141.233	140.707	138.059	138.425	139.861	136.546	138.211	136.995	138.467	136.376	137.315	140.232	137.02	137.424	136.458		2.10352	2.20625	2.53212	2.24619	2.27856	2.10479
19.75		3.97642	3.90324	4.01014	4.00945	4.33595	3.98598	4.24191	4.00022	4.06647	4.19383	3.73119	4.35174	3.95879	3.79789	3.25945	4.33661	3.87761	3.33133	3.38059	3.75496		140.487	141.231	138.167	139.657	139.169	141.007	140.564	137.845	138.397	139.798	136.514	137.952	137.093	138	136.524	136.487	139.328	136.979	137.561	135.947		2.08983	2.3129	2.55124	2.31118	2.2338	2.0955
20		4.02404	3.84295	3.94716	3.88608	4.23524	3.99486	4.10511	4.0692	4.0294	4.05506	3.56993	4.19368	4.07906	3.6864	3.43796	4.25154	3.61978	3.41734	3.63904	3.75261		140.578	140.679	138.166	139.502	139.312	140.989	141.042	137.894	138.306	139.722	136.981	137.428	136.862	137.263	135.819	136.933	139.157	136.934	137.57	136.139		2.07822	2.23478	2.46616	2.30889	2.3006	2.07425
20.25		4.03434	3.98905	3.91687	3.97441	4.0775	3.86112	4.22624	4.08259	4.15727	4.15419	3.74194	4.16756	4.12817	3.72864	3.46175	4.16584	3.72122	3.47526	3.84706	3.97353		140.293	140.608	137.595	139.712	138.993	140.981	140.391	137.768	138.791	139.59	136.484	137.617	136.938	136.743	135.403	137.121	139.341	137.129	137.207	136.532		2.09147	2.23415	2.48682	2.42609	2.36235	2.07493
20.5		4.15392	3.9274	4.04004	4.06803	4.08301	3.97639	4.19562	4.135	4.32647	4.13969	3.673	4.34213	4.11278	3.74581	3.63463	4.12584	3.8553	3.41169	3.96603	3.77698		140.345	140.347	137.519	139.684	138.926	140.365	140.657	137.756	138.708	139.743	136.647	137.701	136.622	136.856	135.039	136.95	139.032	137.586	137.255	136.584		2.15015	2.23718	2.51743	2.45702	2.28476	2.05703
20.75		4.18648	4.01441	3.89737	3.86486	4.10104	3.85964	4.27713	4.23248	4.22683	4.23891	3.7102	4.30228	4.11422	3.77317	3.4796	4.15075	3.9979	3.36709	3.78403	3.91361		140.372	140.36	137.896	139.541	138.322	140.434	140.421	138.097	138.71	139.01	136.237	137.255	136.614	136.069	135.184	136.801	138.678	137.907	136.745	137.003		2.23385	2.32121	2.44738	2.31438	2.24394	2.08488
21		4.24846	4.14502	3.9501	3.87734	4.14176	3.88232	4.26273	4.21019	4.22798	4.25631	3.76107	4.31387	4.13829	3.70625	3.62368	4.15723	3.8693	3.50335	3.77586	4.32179		140.159	140.358	137.552	139.396	138.172	140.257	140.89	138.016	138.652	138.725	136.253	137.76	136.413	136.286	134.788	136.407	139.13	137.587	137.305	137.576		2.26142	2.44752	2.37973	2.27808	2.16219	2.11698
21.25		4.28324	4.239	4.03114	3.95179	4.03102	4.01235	4.41639	4.27718	4.1969	4.22196	3.74787	4.17535	4.09972	3.77373	3.62753	4.10434	3.88834	3.56003	3.74316	4.32676		140.117	140.337	137.273	139.297	137.884	139.858	140.842	138.01	139.155	138.985	136.297	137.465	136.911	136.294	134.784	136.98	139.612	137.066	136.984	138.122		2.25163	2.38847	2.41141	2.31431	2.16055	2.16771
21.5		4.18117	4.18243	3.68603	4.05849	3.99721	3.93691	4.40975	4.43976	4.16882	4.32759	3.60793	4.23998	3.91288	3.80816	3.82724	4.17765	3.95888	3.61877	3.80329	4.03587		140.064	139.853	137.52	139.105	137.891	139.559	140.586	137.659	138.762	139.432	136.196	137	137.562	136.445	134.794	137.011	139.858	137.319	136.789	138.442		2.3075	2.42066	2.4078	2.36264	2.16018	2.18474
21.75		4.14255	4.27117	3.81272	4.04209	4.07739	3.89	4.40464	4.53906	4.22134	4.37716	3.6136	4.27714	3.7237	3.83356	3.71843	4.27756	3.84979	3.6314	3.86784	3.99562		140.113	139.976	137.486	139.018	137.798	139.332	140.636	137.502	138.748	138.794	135.582	136.991	137.154	136.089	134.453	137.044	139.696	137.488	136.798	138.255		2.48658	2.37698	2.4186	2.25105	2.14035	2.24388
22		4.06382	4.25674	3.69425	3.92608	4.18319	3.88192	4.3566	4.52827	4.19237	4.44494	3.65441	4.31436	3.74208	3.99842	4.03751	4.24705	3.7417	3.60178	3.77885	3.99249		139.875	139.714	137.218	138.939	137.681	139.254	140.406	137.3	139.06	138.493	134.849	137.826	136.49	136.852	134.507	137.108	139.813	137.049	137.201	138.474		2.3991	2.52303	2.42413	2.28906	2.08451	2.21297
22.25		4.12574	4.19607	3.73387	3.79343	4.16413	4.13721	4.22027	4.41072	4.20649	4.3338	3.83076	4.52027	3.64525	3.89777	3.98097	4.3458	3.88401	3.75371	3.68901	4.14546		139.58	140.031	137.406	139.031	137.763	139.027	140.457	137.394	138.555	138.458	134.717	138.379	136.163	136.646	134.797	136.365	139.684	137.186	137.004	137.902		2.44033	2.54703	2.32254	2.35835	2.11345	2.27967
22.5		4.18669	3.99085	3.58353	3.75436	3.97052	4.10699	4.1485	4.38505	4.24107	4.34533	3.91197	4.57534	3.61785	3.80766	3.87673	4.27334	3.87798	3.86976	3.61589	4.08966		139.542	140.468	137.148	138.722	137.937	138.322	140.178	137.326	138.819	138.181	135.592	138.615	135.732	136.69	134.81	135.975	139.515	136.98	136.446	137.818		2.38653	2.57202	2.30732	2.47877	2.18199	2.31414
22.75		4.27494	4.02808	3.68594	3.70311	3.99652	4.1189	4.16053	4.27286	4.13396	4.32847	3.69428	4.54516	3.59637	3.92111	3.86303	4.16885	3.9226	3.93162	3.66985	4.15231		139.582	141.201	137.434	139.252	138.112	138.417	140.07	137.442	138.867	138.067	135.268	138.285	135.489	136.38	134.977	135.823	139.523	136.804	136.174	137.638		2.42575	2.58374	2.30504	2.4214	2.2099	2.21563
23		4.39437	3.8969	3.64303	3.77042	4.06328	3.96398	4.0726	4.22277	4.07341	4.43687	3.51727	4.4516	3.61649	4.04356	3.80069	4.19579	3.68557	4.07071	3.73448	4.46692		139.799	141.224	137.689	138.825	137.816	138.402	139.576	137.448	138.96	137.964	134.192	138.224	135.699	136.206	135.16	136.169	139.772	137.273	136.614	137.191		2.24796	2.63113	2.26886	2.54501	2.15349	2.25066
23.25		4.27502	4.06587	3.69277	3.79987	3.92209	3.97033	4.14613	4.19188	3.96311	4.37568	3.65235	4.60014	3.43455	3.92341	3.74454	4.36997	3.66149	4.10824	3.52966	4.36572		140.141	141.014	137.957	138.676	137.774	138.258	139.903	137.617	138.838	137.968	134.306	138.585	135.767	135.838	134.955	136.623	140.066	137.51	136.505	137.21		2.21268	2.60847	2.27881	2.50768	2.20813	2.21948
23.5		4.12156	4.06152	3.75164	4.02032	4.19034	3.99973	4.14853	4.21673	4.00827	4.37196	3.41416	4.55853	3.49192	3.71474	3.89507	4.20507	3.51509	4.07304	3.55721	4.37074		140.344	141.057	138.086	138.502	137.851	138.288	139.616	137.378	138.948	138.022	134.256	138.571	135.625	136.443	135.303	136.634	140.146	137.861	137.134	136.375		2.24127	2.57233	2.27003	2.60474	2.12149	2.22859
23.75		4.03933	4.16217	3.83443	4.14946	4.20868	3.90134	4.19348	4.27039	3.86788	4.40888	3.39554	4.62134	3.45766	3.79771	3.98115	4.33907	3.61646	4.05443	3.54561	4.49914		140.375	140.647	138.379	138.254	138.258	138.361	139.743	137.211	138.619	138.065	134.827	138.315	135.996	135.747	135.147	136.608	140.205	137.514	137.092	135.473		2.30945	2.60915	2.23427	2.59392	2.20917	2.25515
24		3.96137	4.23912	3.92304	4.08172	4.02381	3.75689	4.31278	4.39813	3.89293	4.29923	3.53507	4.43464	3.65558	3.83293	4.05844	4.31178	3.77313	4.0409	3.46056	4.49698		140.032	140.798	138.31	137.85	138.431	138.395	139.891	137.153	138.62	138.101	134.881	138.566	135.987	135.607	135.149	136.159	140.237	137.659	137.13	135.713		2.37867	2.63198	2.30947	2.60961	2.13357	2.20421
0.25		4.01626	4.23935	3.8559	4.0695	4.17215	3.86431	4.22709	4.39276	3.88466	4.37722	3.53062	4.33979	3.87919	4.09504	4.23915	4.43692	3.82622	4.29288	3.48123	4.62699		139.915	140.796	138.555	137.667	138.535	138.713	139.992	137.291	138.363	138.317	134.91	138.466	135.83	135.227	135.056	136.926	140.297	137.861	137.005	135.539		2.40002	2.62255	2.29666	2.65278	2.15787	2.25484
0.5		3.90695	4.21379	3.97341	4.07531	4.1339	3.96713	4.32858	4.39529	3.96108	4.25554	3.644	4.1256	3.83927	4.08591	4.26624	4.45984	3.90001	4.24099	3.55072	4.79837		139.565	140.742	138.406	137.936	138.373	139.012	140.143	137.4	138.343	138.537	134.503	138.9	136.201	135.319	135.209	136.977	139.922	138.682	136.857	135.935		2.41565	2.55143	2.28538	2.69273	2.13776	2.22461
0.75		3.95122	4.10026	3.87073	3.89522	4.06899	3.83569	4.41368	4.29808	3.90841	3.99579	3.39269	4.27208	3.87143	4.00671	4.40517	4.16707	3.89018	4.15391	3.68585	4.6732		138.762	140.751	137.917	137.784	138.607	139.02	139.74	137.544	138.226	138.3	134.913	138.588	136.332	135.551	135.706	136.843	139.873	138.675	137.066	135.682		2.38245	2.62683	2.35226	2.72392	2.19322	2.20273
1		3.91187	4.02044	3.69897	3.98969	4.01186	3.891	4.37268	4.40349	3.75999	4.05232	3.38232	4.10793	3.96954	3.94023	4.42949	4.17323	4.01381	3.979	3.63684	4.65032		138.849	140.496	137.759	137.589	138.669	139.404	139.813	137.505	137.989	138.145	134.213	138.078	135.948	135.962	135.909	136.491	139.697	138.762	136.902	135.796		2.41795	2.60207	2.31768	2.73895	2.24885	2.19018
1.25		4.03365	4.0368	3.7927	3.94659	3.86799	3.83653	4.42945	4.41373	3.86824	4.05731	3.34295	4.32543	4.18508	3.99662	4.66071	4.25769	4.13674	3.8507	3.58285	4.54864		139.03	140.391	137.736	137.769	138.555	139.343	140.315	137.482	137.735	138.033	134.318	138.083	135.995	136.574	136.596	136.866	139.339	139.149	136.421	136.029		2.48069	2.56603	2.51627	2.7574	2.29938	2.14752
1.5		4.06144	4.03147	3.93977	3.96749	3.73784	3.89545	4.38087	4.51746	4.01342	3.97983	3.39254	4.2577	4.06947	4.003	4.78462	4.40153	4.20786	3.84019	3.55993	4.51691		139.109	140.308	137.851	137.278	138.897	139.025	140.276	137.286	137.86	138.316	133.847	137.597	136.048	136.234	136.757	136.356	139.458	139.415	137.36	136.166		2.41317	2.62958	2.54128	2.76408	2.19394	2.12086
1.75		4.21877	4.16751	3.75205	4.02756	3.73603	3.9437	4.33836	4.61859	3.98399	4.17163	3.63936	4.23064	4.08122	4.00962	4.85825	4.34444	4.3226	3.82155	3.47554	4.44823		139.015	140.186	138.509	137.033	139.274	139.137	140.101	137.149	138.003	138.66	134.187	137.866	136.08	135.707	136.496	136.165	139.476	139.212	137.293	136.732		2.48237	2.53575	2.61075	2.72958	2.17537	2.10462
2		4.16524	4.12114	3.73903	4.00203	3.75492	3.91842	4.2861	4.62077	3.88043	4.37656	3.76053	4.07613	4.07836	4.05124	4.72836	4.44741	4.33645	3.78044	3.54923	4.43055		138.975	140.498	138.035	136.832	139.306	139.719	140.043	137.133	137.775	138.919	134.727	137.771	136.551	135.913	136.116	135.595	139.563	138.727	138.089	136.291		2.52848	2.53432	2.5174	2.71666	2.19303	2.108
2.25		4.10125	4.0831	3.6151	3.98726	3.81552	3.80111	4.28209	4.50895	3.81139	4.36538	3.71531	4.12175	4.10768	3.96276	4.57227	4.37736	4.28706	4.01702	3.55453	4.20337		138.93	140.391	138.438	137.194	139.565	139.725	139.724	136.785	137.783	138.811	134.244	137.892	136.588	136.408	136.461	135.37	139.71	138.391	137.918	136.026		2.56476	2.44506	2.35542	2.7578	2.11254	2.13912
2.5		4.15523	4.04608	3.67778	4.07009	3.79058	3.89583	4.35579	4.36827	3.82729	4.42051	3.66728	4.11374	3.91827	3.9492	4.41321	4.39095	4.34518	3.9784	3.50886	4.1401		138.925	140.306	138.369	137.285	139.681	140.299	140.052	136.995	138.161	138.842	134.285	138.077	137.441	136.068	136.366	135.899	140.056	138.813	137.523	135.642		2.54259	2.57633	2.42625	2.75682	2.06059	2.19944
2.75		4.02639	3.87721	3.68718	4.13381	3.83955	4.01553	4.53611	4.27433	3.74876	4.43261	3.65022	4.1159	3.89311	3.95175	4.42465	4.36359	4.42878	4.0389	3.49318	4.13753		138.92	140.448	138.514	136.905	139.866	140.258	139.99	137.16	138.058	138.597	134.263	138.272	137.65	136.156	136.237	135.533	140.002	139.417	137.782	135.898		2.62544	2.55126	2.36457	2.77008	2.05603	2.2642
3		4.07331	4.0519	3.93724	4.26364	3.90053	4.05412	4.58044	4.24146	3.73382	4.26955	3.64003	4.2242	3.88452	3.93356	4.36743	4.29901	4.52533	4.07771	3.3348	4.15774		138.889	140.255	138.369	137.197	139.889	140.787	140.065	137.148	138	138.785	134.266	137.97	137.548	136.179	136.006	135.578	140.195	139.277	137.791	135.761		2.65539	2.61535	2.36584	2.76214	2.0567	2.39174
3.25		4.03733	4.12881	4.15072	4.24937	3.88237	4.05788	4.7651	4.24134	3.87002	4.2833	3.64767	4.19467	3.89696	3.87106	4.49451	4.38372	4.50693	4.1866	3.23893	4.1618		138.809	140.282	138.088	137.749	139.59	140.993	140.494	137.347	137.793	138.892	134.423	137.955	138.272	136.093	136.172	136.375	140.168	139.092	138.065	135.729		2.68956	2.47581	2.39314	2.74812	2.0879	2.42168
3.5		3.9958	4.02573	4.20707	4.10527	3.84835	4.24449	4.75807	4.28056	4.0962	4.22104	3.69632	4.17441	3.88315	3.68195	4.37385	4.43918	4.4682	4.1437	3.35159	4.15198		139.11	140.121	138.539	137.475	139.558	141.031	140.313	137.777	138.037	138.784	134.364	138.04	138.398	136.337	136.846	136.703	140.711	139.134	137.642	135.764		2.70542	2.50894	2.44658	2.75977	2.14118	2.41034
3.75		4.02402	4.03013	4.07243	4.36604	3.68121	4.41895	4.70322	4.23159	3.99918	4.19695	3.69888	4.08302	3.9817	3.67566	4.40492	4.53518	4.56868	4.06719	3.51941	4.10272		138.958	140.049	138.599	137.623	139.549	141.063	140.336	137.637	138.178	139.088	134.514	138.372	138.725	136.957	136.792	137.355	141.397	139.668	138.244	135.708		2.70394	2.54286	2.6091	2.7402	2.1081	2.38525
4		3.96944	4.12034	4.16812	4.14269	3.71974	4.2723	4.73189	4.1705	3.90466	4.07961	3.67392	4.22646	4.08259	3.75461	4.42007	4.56081	4.4209	3.90523	3.60158	4.18344		138.747	140.109	138.571	137.467	139.356	140.908	140.167	137.912	138.143	139.033	134.558	138.416	139.296	136.851	137.072	136.628	141.456	139.731	137.734	136.001		2.69286	2.53324	2.67924	2.71752	2.10632	2.38889
4.25		4.17388	4.0988	4.24286	4.19976	3.84563	4.27659	4.59555	4.13195	3.87813	4.06415	3.51599	4.15055	4.09279	3.81759	4.5951	4.57292	4.58626	3.92034	3.65084	4.36596		138.807	140.327	138.067	137.29	139.129	141.418	140.03	138.421	137.906	139.451	134.705	138.804	139.396	136.408	136.566	137.191	141.407	139.888	137.414	136.002		2.63941	2.54982	2.7109	2.7495	2.07609	2.31483
4.5		4.12508	4.06817	4.21466	4.07646	3.84109	4.26957	4.51907	4.12974	3.99057	3.98802	3.84708	4.19247	4.16224	3.79801	4.4692	4.40162	4.63898	3.86887	3.73938	4.35256		138.569	140.34	137.644	137.354	139.536	141.372	140.17	138.628	137.98	139.31	134.301	138.417	139.659	136.849	136.483	137.315	140.684	139.639	137.112	135.916		2.65402	2.56151	2.68324	2.7051	2.14753	2.40591
4.75		4.29286	4.1055	4.24893	3.94043	3.77203	4.35446	4.54565	4.36511	4.06154	3.98612	3.91381	4.20896	4.06974	4.00789	4.51102	4.48523	4.59639	3.91953	3.93941	4.3151		138.642	140.48	138.008	137.221	139.925	141.338	139.99	138.285	137.801	138.76	134.257	138.223	138.763	136.953	136.837	137.122	140.555	139.916	136.694	135.582		2.67771	2.66615	2.64342	2.72999	2.16237	2.49514
5		4.47565	4.03165	4.18673	4.05029	3.76862	4.39313	4.46111	4.36089	4.04896	4.08028	3.8415	4.23477	4.08845	4.12182	4.38374	4.51561	4.49324	4.00613	4.20869	4.23525		138.569	140.411	138.376	136.884	140.527	141.443	140.085	138.256	138.001	138.899	134.219	138.715	138.88	137.403	137.767	137.401	139.922	139.573	136.466	135.653		2.58927	2.67205	2.66759	2.74623	2.14115	2.45087
5.25		4.55015	4.02946	4.17471	4.02448	3.85984	4.44672	4.36828	4.30098	4.08378	4.16383	3.98696	4.33613	4.11682	4.07076	4.48184	4.39856	4.55193	4.02736	4.25763	4.24197		138.884	140.771	138.604	137.028	140.878	141.496	139.66	138.545	138.374	139.253	133.558	139.009	139.82	137.417	137.968	137.922	139.738	140.078	136.492	135.601		2.62235	2.71509	2.71127	2.74464	2.16696	2.59423
5.5		4.53606	4.08532	4.1367	4.05027	4.06905	4.45671	4.42141	4.34962	4.08257	4.26504	4.03773	4.5417	3.98938	4.02188	4.31848	4.53428	4.63861	3.98199	4.30266	4.44458		138.488	140.938	138.559	136.998	141.118	140.988	139.757	138.512	138.486	139.645	133.857	139.202	140.411	137.175	138.338	138.102	139.72	140.204	137.011	135.656		2.69809	2.70194	2.70938	2.75597	2.15635	2.55703
5.75		4.73249	4.18796	4.1354	4.13908	4.13601	4.26599	4.35677	4.21937	3.96295	4.08902	4.10956	4.78762	3.89165	3.98618	4.14512	4.34916	4.54854	3.8964	4.08769	4.68473		138.733	141.119	138.655	136.864	141.1	141.094	139.909	138.809	138.475	139.638	134.202	138.998	140.605	136.484	138.335	138.402	140.06	140.158	137.221	135.234		2.61326	2.69002	2.71047	2.76081	2.23739	2.5065
6		4.82708	4.06875	4.13018	4.22056	4.08027	4.36689	4.36934	4.27201	3.94823	4.19684	3.88719	4.74305	3.9947	4.03322	4.0848	4.12499	4.70052	3.88586	4.2119	4.58956		139.227	141.127	138.667	137.167	141.212	141.552	139.799	139.037	138.772	140.032	134.712	139.6	140.431	136.913	138.985	138.967	139.525	140.17	136.988	135.71		2.67088	2.71525	2.7012	2.74771	2.37419	2.51605
6.25		4.69893	4.03232	4.11145	4.30534	4.15107	4.2795	4.37967	4.27073	3.91615	4.17688	3.86689	4.81894	3.88607	4.0762	3.99903	4.11071	4.74856	3.74263	4.1712	4.74179		139.372	141.221	139.097	136.891	140.952	141.273	140.019	139.291	139.139	139.828	134.281	139.459	140.789	137.41	138.971	138.969	139.689	139.989	137.711	136.415		2.64476	2.7265	2.68091	2.76748	2.44346	2.4164
6.5		4.5131	3.93934	4.07561	4.3334	4.22179	4.38126	4.34678	4.26806	4.19941	4.28959	3.93661	4.99117	3.69138	4.14325	3.98318	3.97576	4.66776	3.8522	4.14664	4.72615		139.738	142.143	139.282	136.977	140.654	141.151	140.008	139.702	139.028	139.771	134.926	139.023	140.182	137.452	139.321	139.091	139.626	139.764	137.169	136.514		2.59474	2.70141	2.69422	2.74198	2.35799	2.37457
6.75		4.38484	4.08885	4.13899	4.27373	4.08544	4.37366	4.33429	4.23434	4.19806	4.16572	3.85652	4.88571	3.85806	4.15262	3.98717	4.16634	4.49882	3.86695	4.23277	4.6617		139.954	141.72	139.501	137.258	140.486	141.342	139.897	139.881	139.469	140.046	135.087	138.864	139.857	137.483	138.693	139.168	139.774	139.909	137.292	136.687		2.60043	2.6327	2.63073	2.72384	2.26255	2.40501
7		4.1793	4.06089	4.25782	4.21254	4.1404	4.37895	4.38927	4.20635	4.15954	4.17163	3.85533	4.74122	3.94054	4.26107	3.95608	4.10819	4.64179	3.82184	4.08097	4.69507		140.19	141.879	139.518	137.532	140.805	141.504	140.066	140.05	139.477	140.176	134.983	139.654	139.732	137.356	138.23	139.254	139.442	139.759	137.585	137.019		2.62814	2.56193	2.58472	2.70029	2.28763	2.36923
7.25		4.09432	3.93572	4.327	4.26396	4.15019	4.41696	4.45653	4.4304	4.11789	4.2115	3.99695	4.49486	4.00121	4.04049	4.0861	4.3	4.66761	3.75109	4.0422	4.70966		140.431	141.692	139.427	137.676	140.533	141.473	139.625	139.921	139.319	139.873	135.479	139.751	139.85	136.685	138.311	139.1	138.942	139.566	137.349	137.241		2.56916	2.47555	2.45101	2.71954	2.37765	2.42853
7.5		4.20801	4.00964	4.29172	4.17731	4.22202	4.49529	4.32678	4.45512	4.0753	4.21983	4.07625	4.34156	4.05093	4.1001	4.16237	4.22723	4.657	3.75017	3.93813	4.75629		140.818	141.6	139.415	138.076	140.384	141.538	139.834	140.054	139.709	140.058	135.717	139.659	140.179	136.42	139.156	139.116	138.5	139.28	137.317	137.677		2.50714	2.43912	2.44695	2.6917	2.34054	2.49859
7.75		4.34493	4.21778	4.12557	4.28153	4.25205	4.53382	4.26273	4.57087	3.98916	4.10279	4.13603	4.49557	4.18687	4.00083	4.25463	4.33913	4.62983	3.91934	4.12428	4.74274		140.984	141.544	139.042	138.415	139.936	141.164	140.27	139.944	139.284	140.635	136.313	139.928	140.423	136.84	139.677	139.352	138.511	139.461	137.296	137.591		2.45557	2.4396	2.35324	2.67307	2.32341	2.32325
8		4.33338	4.31795	4.38956	4.26111	4.41843	4.52161	4.17323	4.52043	4.02534	4.08864	4.02579	4.42249	4.28826	4.01337	4.13051	4.26307	4.73822	4.07642	4.31273	4.68278		141.272	141.361	139.104	137.858	139.669	141.001	140.504	140.134	139.669	140.579	137.083	139.68	140.454	136.942	139.898	139.645	138.675	139.798	137.606	136.952		2.53498	2.35443	2.37466	2.69699	2.43695	2.3296
8.25		4.49592	4.35407	4.36577	4.11971	4.37894	4.56734	4.21545	4.54725	4.14616	4.01045	4.10167	4.34341	4.1832	3.95039	4.28887	4.32153	4.64862	4.15903	4.19468	4.73711		141.142	141.426	139.035	137.964	140.008	141.018	140.694	140.075	139.914	140.831	137.931	139.998	140.916	136.682	140.114	139.975	139.113	139.828	137.862	137.155		2.6158	2.24673	2.37136	2.62413	2.50703	2.28685
8.5		4.68285	4.20924	4.46583	4.1013	4.38263	4.57457	4.19501	4.73754	4.30024	4.16552	3.97056	4.32215	4.10686	3.95019	4.36448	4.29434	4.73691	4.19434	4.26503	4.71856		141.168	141.407	139.094	137.989	140.12	141.056	140.811	139.686	140.27	141.004	137.444	140.539	140.723	136.487	140.174	139.323	139.357	139.851	137.713	136.983		2.67186	2.29324	2.44522	2.61976	2.52118	2.24788
8.75		4.70237	4.18386	4.30552	4.169	4.4297	4.5172	4.34098	4.69956	4.34443	4.17908	3.98938	4.21238	4.19278	3.83061	4.21729	4.28478	4.70029	4.05935	4.44586	4.60308		140.636	141.307	139.083	138.246	140.086	141.067	141.149	139.738	140.274	140.84	137.471	139.789	140.495	136.106	139.706	139.168	139.964	139.413	138.008	136.941		2.62062	2.28544	2.32502	2.63427	2.54753	2.22172
9		4.64351	4.30599	4.41376	4.24126	4.46106	4.46855	4.41685	4.6757	4.19624	4.16927	3.96011	4.23963	4.08253	3.87211	4.28686	4.37646	4.61089	4.0628	4.41499	4.42242		140.573	141.796	139.523	138.174	140.16	141.357	140.805	139.746	140.35	140.968	137.785	139.908	140.678	136.032	140.344	139.604	139.845	138.752	138.15	136.849		2.62392	2.36325	2.38394	2.62206	2.44425	2.251
[truncated: 14 more columns]
